# Supplementary material for: Host–Pathogen Dual Targeting With Repurposed Drugs Identifies a Synergistic Therapy for Intracellular Staphylococcus aureus
Source: Microbiologyopen. 2026 May 28;15(3):e70317. doi: 10.1002/mbo3.70317 (PMC13239213; doi:10.1002/mbo3.70317)
Supplement: Supplementary file 1 — Supporting File 1 [file MBO3-15-e70317-s006.xlsx]

## Sheet: S1A HTS results
Cat. No.	Product Name	Synonyms	CAS No.	M.Wt	Target	Saltdata	Information	Formula	Smiles	Pathway	Research Area	Clinical Information	Cell viability Infection	% Cell viability on experiment	SA viability	Ratio compared with SA control	ST DEV	ST E	T. TEST (SA)
HY-N2256	(-​)​-​Salutaridine		4090-18-0	327.37	Others	Free Base	(-)-Salutaridine is an alkaloid[1].	C19H21NO4	OC(C([C@]1(CCN2C)C=C3OC)=C4C[C@@]2([H])C1=CC3=O)=C(C=C4)OC	Others	Neurological Disease	No Development Reported	1.4381e+06	47.7286	41.8494	1.14048	11.4596	8.1274	0.147643
HY-N1467	(-​)​-​α-​Terpineol	(S​)​-​α-​Terpineol	10482-56-1	154.25	Others		(-)-α-Terpineol ((S)-α-Terpineol), a monoterpene compound, is one of important aroma compounds in white wines[1].	C10H18O	OC(C)(C)[C@@H]1CC=C(C)CC1	Others	Others	No Development Reported	655982	29.3792	32.0355	0.917081	3.32545	2.35848	0.549981
HY-N6051	(-​)​-Maackiain		2035-15-6	284.26	Fungal	Free Base	(-)-Maackiain is a pterocarpan phytoalexin produced from Red clover (Trifolium pretense L.). (-)-Maackiain is toxic to several genera of fungal pathogens of legume and non legume hosts[1].	C16H12O5	OC1=CC=C([C@@]2([H])[C@@](C3=C(C=C4C(OCO4)=C3)O2)([H])CO5)C5=C1	Anti-infection	Infection	No Development Reported	1.01408e+06	44.3289	39.4627	1.12331	2.34344	1.66202	0.172898
HY-100583	(-)-(S)-Equol		531-95-3	242.27	Endogenous Metabolite; Estrogen Receptor/ERR	Free Base	(-)-(S)-Equol is a high affinity ligand for estrogen receptor β with a Ki of 0.73 nM.	C15H14O3	OC1=CC=C2C[C@@H](C3=CC=C(O)C=C3)COC2=C1	Metabolic Enzyme/Protease; Others	Cancer; Metabolic Disease; Neurological Disease	No Development Reported	1.18592e+06	41.6222	36.9091	1.12769	4.61769	3.27496	0.229517
HY-N6012	(-)-Alkannin		517-88-4	288.30	Apoptosis	Free Base	(-)-Alkannin, found in Alkanna tinctoria, is used as a food coloring. (-)-Alkannin shows anticancer activity, arrests cell cycle, and induces apoptosis. (-)-Alkannin improves hepatic inflammation in a Rho-kinase pathway[1][2][3].	C16H16O5	OC1=C2C(C(C=C([C@H](C/C=C(C)/C)O)C2=O)=O)=C(O)C=C1.[Rotation(-)]	Apoptosis	Cancer; Inflammation/Immunology	No Development Reported	935652	21.1216	19.3436	1.09192	1.97813	1.40293	0.559382
HY-N0947	(-)-Anomalin	(-)-Praeruptorin B	4970-26-7	426.46	Others	Free Base	(-)-Anomalin ((-)-Praeruptorin B) is a coumarin derivative isolated from the root of S. resinosum[1].	C24H26O7	O=C(C=C1)OC2=C1C=CC3=C2[C@@H](OC(/C(C)=C\C)=O)[C@@H](OC(/C(C)=C\C)=O)C(C)(C)O3	Others	Inflammation/Immunology	No Development Reported	2889779	59.9212	56.8922	1.05324	11.3521	8.05114	0.552065
HY-N0701	(-)-Asarinin		133-04-0	354.35	Others	Free Base	(-)-Asarinin is a extract lignan from Zanthoxylum armatum, mainly produced in roots of this herb[1].	C20H18O6	[H][C@]12[C@](CO[C@@H]2C3=CC=C(OCO4)C4=C3)([H])[C@H](C5=CC=C(OCO6)C6=C5)OC1	Others	Cancer	No Development Reported	888352	20.0538	19.3436	1.03671	2.24177	1.58991	0.815188
HY-42068	(-)-Aspartic acid	(R)-Aspartic acid; D-(-)-Aspartic acid	1783-96-6	133.10	Endogenous Metabolite; iGluR	Free Acid	(-)-Aspartic acid is an endogenous NMDA receptor agonist.	C4H7NO4	N[C@@H](C(O)=O)CC(O)=O	Membrane Transporter/Ion Channel; Metabolic Enzyme/Protease; Neuronal Signaling	Neurological Disease	No Development Reported	1.15662e+06	35.8773	38.2183	0.938746	3.04627	2.16048	0.524228
HY-N0756A	(-)-Bornyl acetate	L-(-)-Bornyl acetate	5655-61-8	196.29	Fungal		(-)-Bornyl acetate (L-(-)-Bornyl acetate), isolated from hyssop oil, is a less active enantiomer of (+)-Bornyl acetate. (-)-Bornyl acetate possesses antifungal activity[1].	C12H20O2	CC1(C)[C@@]2(C)[C@H](OC(C)=O)C[C@]1([H])CC2	Anti-infection	Infection	No Development Reported	638366	28.5902	32.0355	0.892452	2.50048	1.77339	0.437884
HY-122808	(-)-Camphoric acid		560-09-8	200.23	mGluR		(-)-Camphoric acid is the less active enantiomer of Camphoric acid. Camphoric acid stimulates osteoblast differentiation and induces glutamate receptor expression. Camphoric acid also significantly induced the activation of NF-κB and AP-1[1].	C10H16O4	O=C([C@]1(C)C(C)(C)[C@H](C(O)=O)CC1)O	GPCR/G Protein; Neuronal Signaling	Metabolic Disease	No Development Reported	531395	26.7466	35.4089	0.755364	8.68676	6.16083	0.0724647
HY-N0898A	(-)-Catechin	(-)-Cianidanol; (-)-Catechuic acid	18829-70-4	290.27	COX		(-)-Catechin is an isomer of Catechin having a trans 2S,3R configuration at the chiral center. Catechin inhibits cyclooxygenase-1 (COX-1) with an IC50 of 1.4 μM.	C15H14O6	O[C@H]1[C@H](C2=CC=C(O)C(O)=C2)OC3=CC(O)=CC(O)=C3C1	Immunology/Inflammation	Cancer	No Development Reported	1.19777e+06	34.2582	36.9713	0.926615	5.90923	2.95461	0.436303
HY-N0356	(-)-Catechin gallate	(-)-Catechin 3-gallate; (-)-Catechin 3-O-gallate	130405-40-2	442.37	COX	Free Base	(-)-Catechin gallate is a minor constituent in green tea catechins. (-)-Catechin gallate inhibits the activity of COX-1 and COX-2 enzymes.	C22H18O10	O=C(O[C@H]1[C@H](C2=CC=C(O)C(O)=C2)OC3=CC(O)=CC(O)=C3C1)C4=CC(O)=C(O)C(O)=C4	Immunology/Inflammation	Cancer	No Development Reported	1253092	37.7879	38.14	0.99077	10.4368	7.40201	0.929992
HY-135190	(-)-Cedrene	α-cedrene	469-61-4	204.35	Bacterial		(-)-Cedrene (α-cedrene) is a sesquiterpene constituent of cedarwood oils, with anti-leukemic, antimicrobial and anti-obesity activities[1].	C15H24	C[C@H]1[C@]2(C[C@H]3C(C)=CC2)[C@](CC1)([H])C3(C)C	Anti-infection	Cancer; Infection; Metabolic Disease	No Development Reported	1.08575e+06	28.8517	30.0644	0.959662	10.1012	7.164	0.877084
HY-W008393	(-)-Corey lactone diol		32233-40-2	172.18	Others	Free Base	(-)-Corey lactone diol is a reduced version of corey aldehyde. A building block in the chemical synthesis.	C8H12O4	OC[C@@H]([C@H](O)C[C@]1([H])O2)[C@@]1([H])CC2=O	Others	Others	No Development Reported	2.82477e+06	38.5819	28.7905	1.34009	13.4721	9.55465	0.0821765
HY-N0001	(-)-Epicatechin	(-)-Epicatechol; Epicatechin; epi-Catechin	490-46-0	290.27	COX; Endogenous Metabolite; Ferroptosis	Free Base	(-)-Epicatechin inhibits cyclooxygenase-1 (COX-1) with an IC50 of 3.2 μM. (-)-Epicatechin inhibits the IL-1β-induced expression of iNOS by blocking the nuclear localization of the p65 subunit of NF-κB.	C15H14O6	O[C@H]1[C@@H](C2=CC=C(O)C(O)=C2)OC3=CC(O)=CC(O)=C3C1	Apoptosis; Immunology/Inflammation; Metabolic Enzyme/Protease	Cancer; Inflammation/Immunology	Phase 2	984408	75.0992	44.06	1.70448	22.4408	15.9155	0.0480562
HY-N0001	(-)-Epicatechin	(-)-Epicatechol; Epicatechin; epi-Catechin	490-46-0	290.27	COX; Endogenous Metabolite; Ferroptosis	Free Base	(-)-Epicatechin inhibits cyclooxygenase-1 (COX-1) with an IC50 of 3.2 μM. (-)-Epicatechin inhibits the IL-1β-induced expression of iNOS by blocking the nuclear localization of the p65 subunit of NF-κB.	C15H14O6	O[C@H]1[C@@H](C2=CC=C(O)C(O)=C2)OC3=CC(O)=CC(O)=C3C1	Apoptosis; Immunology/Inflammation; Metabolic Enzyme/Protease	Cancer; Inflammation/Immunology	Phase 2	941500	54.4593	47.6772	1.14225	2.56905	1.82202	0.117269
HY-N0002	(-)-Epicatechin gallate	Epicatechin gallate; ECG; (-)-Epicatechin 3-O-gallate	1257-08-5	442.37	Autophagy; COX; Virus Protease	Free Base	(-)-Epicatechin gallate (Epicatechin gallate) inhibits cyclooxygenase-1 (COX-1) with an IC50 of 7.5 μM.	C22H18O10	O=C(O[C@H]1[C@@H](C2=CC=C(O)C(O)=C2)OC3=CC(O)=CC(O)=C3C1)C4=CC(O)=C(O)C(O)=C4	Anti-infection; Autophagy; Immunology/Inflammation	Cancer	Phase 4	909672	69.3977	44.06	1.57507	16.5279	11.7219	0.0937336
HY-N0002	(-)-Epicatechin gallate	Epicatechin gallate; ECG; (-)-Epicatechin 3-O-gallate	1257-08-5	442.37	Autophagy; COX; Virus Protease	Free Base	(-)-Epicatechin gallate (Epicatechin gallate) inhibits cyclooxygenase-1 (COX-1) with an IC50 of 7.5 μM.	C22H18O10	O=C(O[C@H]1[C@@H](C2=CC=C(O)C(O)=C2)OC3=CC(O)=CC(O)=C3C1)C4=CC(O)=C(O)C(O)=C4	Anti-infection; Autophagy; Immunology/Inflammation	Cancer	Phase 4	767549	25.6962	31.2946	0.821106	10.214	7.24395	0.234646
HY-N0225	(-)-Epigallocatechin	Epigallocatechin; L-Epigallocatechin	970-74-1	306.27	Autophagy; MMP	Free Base	(-)-Epigallocatechin (Epigallocatechin) is the most abundant flavonoid in green tea, can bind to unfolded native polypeptides and prevent conversion to amyloid fibrils.	C15H14O7	O[C@H]1[C@@H](C2=CC(O)=C(O)C(O)=C2)OC3=CC(O)=CC(O)=C3C1	Autophagy; Metabolic Enzyme/Protease	Cancer	Phase 4	1207005	68.4317	50.62	1.35187	9.95204	7.05819	0.085852
HY-N0225	(-)-Epigallocatechin	Epigallocatechin; L-Epigallocatechin	970-74-1	306.27	Autophagy; MMP	Free Base	(-)-Epigallocatechin (Epigallocatechin) is the most abundant flavonoid in green tea, can bind to unfolded native polypeptides and prevent conversion to amyloid fibrils.	C15H14O7	O[C@H]1[C@@H](C2=CC(O)=C(O)C(O)=C2)OC3=CC(O)=CC(O)=C3C1	Autophagy; Metabolic Enzyme/Protease	Cancer	Phase 4	767792	16.9702	26.6094	0.637752	5.87839	4.16907	0.0193618
HY-13653	(-)-Epigallocatechin Gallate	EGCG; Epigallocatechol Gallate	989-51-5	458.37	Autophagy; Endogenous Metabolite; Ferroptosis; HIV; Mitochondrial Metabolism; Reactive Oxygen Species	Free Base	(-)-Epigallocatechin Gallate is a tea flavonoid with potent antioxidant, antiinflammatory, and anticarcinogenic properties. (-)-Epigallocatechin Gallate is reported to inhibit EGFR signaling and thereby exert anticancer effects[1]. (-)-Epigallocatechin Gallate (EGCG) is a glutamate dehydrogenase 1/2 (GDH1/2, GLUD1/2) inhibitor. Epigallocatechin-3-gallate induces oxidative phosphorylation (OXPHOS)…	C22H18O11	O=C(O[C@H]1[C@@H](C2=CC(O)=C(O)C(O)=C2)OC3=CC(O)=CC(O)=C3C1)C4=CC(O)=C(O)C(O)=C4	Anti-infection; Apoptosis; Autophagy; Immunology/Inflammation; Metabolic Enzyme/Protease; NF-κB	Cancer	Phase 4	1.24357e+06	72.1706	47.14	2.13125	1.04238	0.739273	0.000672252
HY-13653	(-)-Epigallocatechin Gallate	EGCG; Epigallocatechol Gallate	989-51-5	458.37	Autophagy; Endogenous Metabolite; Ferroptosis; HIV; Mitochondrial Metabolism; Reactive Oxygen Species	Free Base	(-)-Epigallocatechin Gallate is a tea flavonoid with potent antioxidant, antiinflammatory, and anticarcinogenic properties. (-)-Epigallocatechin Gallate is reported to inhibit EGFR signaling and thereby exert anticancer effects[1]. (-)-Epigallocatechin Gallate (EGCG) is a glutamate dehydrogenase 1/2 (GDH1/2, GLUD1/2) inhibitor. Epigallocatechin-3-gallate induces oxidative phosphorylation (OXPHOS)…	C22H18O11	O=C(O[C@H]1[C@@H](C2=CC(O)=C(O)C(O)=C2)OC3=CC(O)=CC(O)=C3C1)C4=CC(O)=C(O)C(O)=C4	Anti-infection; Apoptosis; Autophagy; Immunology/Inflammation; Metabolic Enzyme/Protease; NF-κB	Cancer	Phase 4	1.54065e+06	58.987	27.6296	2.13492	47.8258	33.919	0.00999961
HY-N5132	(-)-Fenchone		7787-20-4	152.23	Others		(-)-Fenchone, a bicyclic monoterpene, is widely distributed in plants and found in essential oils from Thuja occidentalis. (-)-Fenchone is oxidized to 6-endo-hydroxyfenchone, 6-exo-hydroxyfenchone and 10-hydroxyfenchone derivatives by CYP2A6 and CYP2B6 in human liver microsomes with CYP2A6 playing a more important role than CYP2B6[1].	C10H16O	O=C1[C@](C2)(C)CC[C@]2([H])C1(C)C	Others	Others	No Development Reported	937173	21.1559	19.3436	1.09369	6.58995	4.67373	0.579797
HY-N1480	(-)-Fucose	6-Desoxygalactose; L-(-)-Fucose; L-Galactomethylose	2438-80-4	164.16	Endogenous Metabolite; Parasite	Free Base	(-)-Fucose is classified as a member of the hexoses, plays a role in A and B blood group antigen substructure determination, selectin-mediated leukocyte-endothelial adhesion, and host-microbe interactions.	C6H12O5	O=C[C@H]([C@@H]([C@@H]([C@H](C)O)O)O)O	Anti-infection; Metabolic Enzyme/Protease	Infection; Metabolic Disease	Phase 2	1.03457e+06	58.1619	57.76	1.00696	0.718209	0.509368	0.943889
HY-N1480	(-)-Fucose	6-Desoxygalactose; L-(-)-Fucose; L-Galactomethylose	2438-80-4	164.16	Endogenous Metabolite; Parasite	Free Base	(-)-Fucose is classified as a member of the hexoses, plays a role in A and B blood group antigen substructure determination, selectin-mediated leukocyte-endothelial adhesion, and host-microbe interactions.	C6H12O5	O=C[C@H]([C@@H]([C@@H]([C@H](C)O)O)O)O	Anti-infection; Metabolic Enzyme/Protease	Infection; Metabolic Disease	Phase 2	886715	22.5128	31.1979	0.721612	17.0763	12.1108	0.0409958
HY-N0521	(-)-Gallocatechin		3371-27-5	306.27	Others		(-)-Gallocatechin, an epimer of (-)-Epigallocatechin (EGC), is contained in various tea products. (-)-Gallocatechin has antioxidant activities[1][2][3].	C15H14O7	O[C@H]1[C@H](C2=CC(O)=C(O)C(O)=C2)OC3=CC(O)=CC(O)=C3C1	Others	Cancer; Metabolic Disease	No Development Reported	1210598	40.1781	41.8494	0.960063	3.74355	2.655	0.60409
HY-N0522	(-)-Gallocatechin gallate	(-)-Gallocatechol gallate	4233-96-9	458.37	Others	Free Base	(-)-Gallocatechin gallate is the polyphenol isolated from tea, with cancer-preventive activities.	C22H18O11	O=C(O[C@H]1[C@H](C2=CC(O)=C(O)C(O)=C2)OC3=CC(O)=CC(O)=C3C1)C4=CC(O)=C(O)C(O)=C4	Others	Cancer	No Development Reported	1.35058e+06	44.824	41.8494	1.07108	7.57762	5.3742	0.399121
HY-17387	(-)-Huperzine A	Huperzine A	102518-79-6	242.32	AChE; Apoptosis; iGluR	Free Base	(-)-Huperzine A (Huperzine A) is an alkaloid isolated from a Chinese club moss, with neuroprotective activity. (-)-Huperzine A is a potent, highly specific, reversible and blood-brain barrier penetrant inhibitor of acetylcholinesterase (AChE), with an IC50 of 82 nM. (-)-Huperzine A also is non-competitive antagonist of N-methyl-D-aspartate glutamate (NMDA) receptor. (-)-Huperzine A is developed f…	C15H18N2O	O=C1NC2=C([C@@](/C3=C\C)(N)CC(C)=C[C@@]3([H])C2)C=C1	Apoptosis; Membrane Transporter/Ion Channel; Neuronal Signaling	Neurological Disease	Launched	949392	25.8651	35.35	0.731687	10.1338	7.1871	0.217255
HY-17387	(-)-Huperzine A	Huperzine A	102518-79-6	242.32	AChE; Apoptosis; iGluR	Free Base	(-)-Huperzine A (Huperzine A) is an alkaloid isolated from a Chinese club moss, with neuroprotective activity. (-)-Huperzine A is a potent, highly specific, reversible and blood-brain barrier penetrant inhibitor of acetylcholinesterase (AChE), with an IC50 of 82 nM. (-)-Huperzine A also is non-competitive antagonist of N-methyl-D-aspartate glutamate (NMDA) receptor. (-)-Huperzine A is developed f…	C15H18N2O	O=C1NC2=C([C@@](/C3=C\C)(N)CC(C)=C[C@@]3([H])C2)C=C1	Apoptosis; Membrane Transporter/Ion Channel; Neuronal Signaling	Neurological Disease	Launched	988254	39.3968	36.4286	1.08148	11.984	8.4993	0.517628
HY-16007	(-)-Hydroxycitric acid	Garcinia acid	27750-10-3	208.12	ATP Citrate Lyase		(-)-Hydroxycitric acid (Garcinia acid) is the principal acid of fruit rinds of Garcinia cambogia. (-)-Hydroxycitric acid is a potent and competitive inhibitor of ATP citrate lyase. (-)-Hydroxycitric acid suppresses the fatty acid synthesis, lipogenesis, food intake, and induced weight loss[1][2].	C6H8O8	O[C@](CC(O)=O)(C(O)=O)[C@@H](C(O)=O)O	Metabolic Enzyme/Protease	Metabolic Disease	No Development Reported	1.18028e+06	29.8753	28.2489	1.05757	4.06828	2.8853	0.568948
HY-Z0478	(-)-Limonene	(S)-(-)-Limonene	5989-54-8	136.23	Others		(-)-Limonene ((S)-(-)-Limonene) is a monoterpene found in many pine-needle oils and in turpentine. (-)-Limonene can induce a mild bronchoconstrictive effect[1].	C10H16	CC1=CC[C@@H](C(C)=C)CC1	Others	Cardiovascular Disease	Launched	1.26017e+06	69.4611	57.3	1.21224	10.2713	7.2846	0.294341
HY-Z0478	(-)-Limonene	(S)-(-)-Limonene	5989-54-8	136.23	Others		(-)-Limonene ((S)-(-)-Limonene) is a monoterpene found in many pine-needle oils and in turpentine. (-)-Limonene can induce a mild bronchoconstrictive effect[1].	C10H16	CC1=CC[C@@H](C(C)=C)CC1	Others	Cardiovascular Disease	Launched	973374	37.9536	32.8767	1.15442	5.2635	3.73298	0.292716
HY-75161	(-)-Menthol		2216-51-5	156.27	Endogenous Metabolite; TRP Channel	Free Base	(-)-Menthol is a key component of peppermint oil that binds and activates transient receptor potential melastatin 8 (TRPM8), a Ca2+-permeable nonselective cation channel, to increase [Ca2+]i[1]. Antitumor activity[1].	C10H20O	O[C@H]1[C@H](C(C)C)CC[C@@H](C)C1	Membrane Transporter/Ion Channel; Metabolic Enzyme/Protease; Neuronal Signaling	Cancer	Launched	626626	33.1339	26.44	0.97847	8.21479	5.82609	0.207305
HY-75161	(-)-Menthol		2216-51-5	156.27	Endogenous Metabolite; TRP Channel	Free Base	(-)-Menthol is a key component of peppermint oil that binds and activates transient receptor potential melastatin 8 (TRPM8), a Ca2+-permeable nonselective cation channel, to increase [Ca2+]i[1]. Antitumor activity[1].	C10H20O	O[C@H]1[C@H](C(C)C)CC[C@@H](C)C1	Membrane Transporter/Ion Channel; Metabolic Enzyme/Protease; Neuronal Signaling	Cancer	Launched	1195354	45.7665	27.6296	1.65643	11.4381	8.11211	0.0114011
HY-N2079	(-)-Securinine		5610-40-2	217.26	GABA Receptor	Free Base	(-)-Securinine is plant-derived alkaloid and also a GABAA receptor antagonist.	C13H15NO2	O=C(O1)C=C2[C@@]13[C@](CCCC4)([H])N4[C@](C3)([H])C=C2	Membrane Transporter/Ion Channel; Neuronal Signaling	Neurological Disease; Cancer	Launched	1073672	31.9551	29.09	1.00578	3.32994	2.36166	0.721363
HY-N2079	(-)-Securinine		5610-40-2	217.26	GABA Receptor	Free Base	(-)-Securinine is plant-derived alkaloid and also a GABAA receptor antagonist.	C13H15NO2	O=C(O1)C=C2[C@@]13[C@](CCCC4)([H])N4[C@](C3)([H])C=C2	Membrane Transporter/Ion Channel; Neuronal Signaling	Neurological Disease; Cancer	Launched	640876	31.105	31.7715	0.979021	6.85707	4.86317	0.921645
HY-W012185	(-)-Sparteine	(-)-Lupinidine	90-39-1	234.39	Others	Free Base	(-)-Sparteine is a natural alkaloid isolated from beans.	C15H26N2	[H][C@]12CCCCN1C[C@H]3[C@]4([H])CCCCN4C[C@@H]2C3	Others	Others	Launched	1578394	87.0015	57.3	1.51835	12.7211	9.02207	0.00251757
HY-W012185	(-)-Sparteine	(-)-Lupinidine	90-39-1	234.39	Others	Free Base	(-)-Sparteine is a natural alkaloid isolated from beans.	C15H26N2	[H][C@]12CCCCN1C[C@H]3[C@]4([H])CCCCN4C[C@@H]2C3	Others	Others	Launched	1.30539e+06	39.6273	39.4126	1.00545	2.81835	1.99883	0.980515
HY-N0338	(-)-Syringaresnol-4-O-β-D-apiofuranosyl-(1→2)-β-D-glucopyranoside		136997-64-3	712.69	Others	Free Base	(-)-Syringaresnol-4-O-β-D-apiofuranosyl-(1→2)-β-D-glucopyranoside is isolated from the bark of Albizzia myriophylla[1].	C33H44O17	OC1=C(OC)C=C([C@@H]2OC[C@]3([H])[C@@]2([H])CO[C@H]3C4=CC(OC)=C(O[C@@H]5O[C@H](CO)[C@@H](O)[C@H](O)[C@H]5O[C@@]6([H])[C@H](O)[C@](CO)(O)CO6)C(OC)=C4)C=C1OC	Others	Others	No Development Reported	773764	19.973	23.8246	0.838334	4.41467	3.13097	0.203022
HY-N7394A	(-)-Zuonin A	D-Epigalbacin	84709-25-1	340.37	JNK		(-)-Zuonin A (D-Epigalbacin), a naturally occurring lignin, is a potent, selective JNKs inhibitor, with IC50s of 1.7 μM, 2.9 μM and 1.74 μM for JNK1, JNK2 and JNK3, respectively[1].	C20H20O5	C[C@H]1[C@@H](C)[C@@H](C2=CC=C(OCO3)C3=C2)O[C@@H]1C4=CC=C(OCO5)C5=C4	MAPK/ERK Pathway	Cancer	No Development Reported	2.48046e+06	33.8792	28.7905	1.17675	11.8403	8.39737	0.336915
HY-N0549	(-)-α-Pinene		7785-26-4	136.23	Bacterial; Endogenous Metabolite; GABA Receptor; Virus Protease	Free Base	(-)-α-Pinene is a monoterpene and shows sleep enhancing property through a direct binding to GABAA-benzodiazepine (BZD) receptors by acting as a partial modulator at the BZD binding site[1].	C10H16	CC1(C)[C@@]2([H])CC=C(C)[C@]1([H])C2	Anti-infection; Membrane Transporter/Ion Channel; Metabolic Enzyme/Protease; Neuronal Signaling	Neurological Disease	No Development Reported	732482	29.2004	36.4286	0.80158	16.4476	11.665	0.164271
HY-N2821	(+)-Afzelechin		2545-00-8	274.27	Glucosidase		(+)-Afzelechin, isolated from rhizomes of Bergenia ligulata, is an alpha-glucosidase activity inhibitor with an ID50 (50% inhibition dose) value of 0.13 mM. (+)-Afzelechin can delay the absorption of carbohydrates in food to suppress postprandial hyperglycemia and hyperinsulinemia[1].	C15H14O5	O[C@@H]1[C@@H](C2=CC=C(O)C=C2)OC3=CC(O)=CC(O)=C3C1	Metabolic Enzyme/Protease	Metabolic Disease	No Development Reported	599746	20.0785	31.2946	0.641595	5.58901	3.96383	0.017639
HY-B1173	(+)-Camphor	D-(+)-Camphor; (1R)-(+)-Camphor	464-49-3	152.23	Bacterial	Free Base	(+)-Camphor is an ingredient in cooking, and as an embalming fluid for medicinal purposes,	C10H16O	CC1(C)[C@@]2(C)CC[C@@H]1CC2=O	Anti-infection	Others	Launched	897620	43.1438	49.24	0.876194	4.1902	2.97178	0.309404
HY-B1173	(+)-Camphor	D-(+)-Camphor; (1R)-(+)-Camphor	464-49-3	152.23	Bacterial	Free Base	(+)-Camphor is an ingredient in cooking, and as an embalming fluid for medicinal purposes,	C10H16O	CC1(C)[C@@]2(C)CC[C@@H]1CC2=O	Anti-infection	Others	Launched	1386162	41.8007	38.14	1.09598	5.35378	3.797	0.316775
HY-N0355	(+)-Catechin hydrate		225937-10-0	N/A	COX	hydrate	(+)-Catechin hydrate inhibits cyclooxygenase-1 (COX-1) with an IC50 of 1.4 μM.	C15H14O6.xH2O	OC1=CC(O)=C(C[C@H](O)[C@@H](C2=CC=C(O)C(O)=C2)O3)C3=C1.[xH2O]	Immunology/Inflammation	Cancer	Phase 4	1.50749e+06	33.4969	21.86	1.53234	7.76282	5.50555	0.549383
HY-N0355	(+)-Catechin hydrate		225937-10-0	N/A	COX	hydrate	(+)-Catechin hydrate inhibits cyclooxygenase-1 (COX-1) with an IC50 of 1.4 μM.	C15H14O6.xH2O	OC1=CC(O)=C(C[C@H](O)[C@@H](C2=CC=C(O)C(O)=C2)O3)C3=C1.[xH2O]	Immunology/Inflammation	Cancer	Phase 4	1.79795e+06	37.765	35.885	1.05239	8.97388	3.66281	0.729509
HY-N0363	(+)-Columbianetin	(S)-Columbianetin	3804-70-4	246.26	Others		(+)-Columbianetin is an isomer of Columbianetin. Columbianetin is a phytoalexin associated with celery (Apium graveolens) resistance to pathogens during storage. Columbianetin exhibits excellent anti-fungal and anti-inflammatory activity[1][2].	C14H14O4	O=C1C=CC2=CC=C(O[C@H](C(C)(O)C)C3)C3=C2O1	Others	Infection; Inflammation/Immunology	No Development Reported	1185222	35.9794	39.4126	0.912891	1.6033	1.13709	0.696443
HY-N0363A	(+)-Columbianetin acetate	(S)-Columbianetin acetate	23180-65-6	288.30	Others		(S)-Columbianetin acetate is an isomer of Columbianetin. Columbianetin is a phytoalexin associated with celery (Apium graveolens) resistance to pathogens during storage. Columbianetin exhibits excellent anti-fungal and anti-inflammatory activity[1][2].	C16H16O5	O=C1C=CC2=C(C3=C(O[C@H](C(C)(OC(C)=O)C)C3)C=C2)O1	Others	Infection; Inflammation/Immunology	No Development Reported	1.18158e+06	35.8688	39.4126	0.910083	12.641	8.96526	0.697581
HY-N0521A	(+)-Gallocatechin		970-73-0	306.27	Others	Free Base	(+)-Gallocatechin is a polyphenol compound from green tea, possesses anticancer activity[1].	C15H14O7	O[C@@H]1[C@@H](C2=CC(O)=C(O)C(O)=C2)OC3=CC(O)=CC(O)=C3C1	Others	Cancer	No Development Reported	2266303	34.4712	20.0289	1.72107	6.86511	4.86887	0.00133025
HY-B1671	(+)-Kavain		500-64-1	230.26	Calcium Channel; GABA Receptor; Sodium Channel	Free Base	(+)-Kavain, a main kavalactone extracted from Piper methysticum, has anticonvulsive properties, attenuating vascular smooth muscle contraction through interactions with voltage-dependent Na+ and Ca2+ channels[1]. (+)-Kavain is shown to bind at the α4β2δ GABAA receptor and potentiate GABA efficacy[2]. (+)-Kavain is used as a treatment for inflammatory diseases, its anti-inflammatory action has bee…	C14H14O3	O=C1C=C(OC)C[C@H](/C=C/C2=CC=CC=C2)O1	Membrane Transporter/Ion Channel; Neuronal Signaling	Metabolic Disease; Neurological Disease	Launched	835131	19.6416	24.36	0.806307	5.0139	3.55596	0.536218
HY-B1671	(+)-Kavain		500-64-1	230.26	Calcium Channel; GABA Receptor; Sodium Channel	Free Base	(+)-Kavain, a main kavalactone extracted from Piper methysticum, has anticonvulsive properties, attenuating vascular smooth muscle contraction through interactions with voltage-dependent Na+ and Ca2+ channels[1]. (+)-Kavain is shown to bind at the α4β2δ GABAA receptor and potentiate GABA efficacy[2]. (+)-Kavain is used as a treatment for inflammatory diseases, its anti-inflammatory action has bee…	C14H14O3	O=C1C=C(OC)C[C@H](/C=C/C2=CC=CC=C2)O1	Membrane Transporter/Ion Channel; Neuronal Signaling	Metabolic Disease; Neurological Disease	Launched	880674	35.1081	36.4286	0.96375	11.8225	8.38479	0.77153
HY-B0105A	(+)-Ketoconazole	(+)-Ketoconazol; (+)-R 41400	142128-59-4	531.43	Cytochrome P450; Fungal	Free Base	(+)-Ketoconazole ((+)-R 41400) is an imidazole anti-fungal agent, a CYP3A4 inhibitor. Target: CYP3A4 (+)-Ketoconazole, an imidazole anti-fungal agent, has often produced features of androgen deficiency including decreased libido, gynecomastia, impotence, oligospermia, and decreased testosterone levels, in men being treated for chronic mycotic infections [1]. (+)-Ketoconazole also is a cytochrome …	C26H28Cl2N4O4	ClC(C=C1)=CC(Cl)=C1[C@@]2(CN3C=CN=C3)OC[C@H](COC4=CC=C(N5CCN(C(C)=O)CC5)C=C4)O2	Anti-infection; Metabolic Enzyme/Protease	Infection	Launched	1355026	47.9875	44.1435	1.08708	1.64534	1.16691	0.125736
HY-N0535	(+)-Magnoflorine (chloride)	Magnoflorine (chloride); α-Magnoflorine (chloride); Thalictrine (chloride)	6681-18-1	377.86	Fungal	Chloride	Magnoflorine chloride (Magnoflorine chloride), an aporphine alkaloid found in Acoruscalamus, reduces the formation of C. albicans biofilm[1]. Magnoflorine chloride has anti-fungal, anti-antidiabetic and anti-oxidative activity[2].	C20H24ClNO4	OC1=C(C2=C3O)C([C@]([N+]4(C)C)([H])CC2=CC=C3OC)=C(CC4)C=C1OC.[Cl-]	Anti-infection	Infection; Metabolic Disease	No Development Reported	1804108	45.6658	28.2489	1.61655	1.90213	1.34903	8.51173e-06
HY-116790A	(+)-Penbutolol	(R)-Penbutolol; (+)-Isopenbutolol	38363-41-6	291.43	Adrenergic Receptor	Free Base	(+)-Penbutolol is a β-adrenoceptor antagonist, with an IC50 of 0.74 μM[1]. (+)-Penbutolol is an optical isomer of l-penbutolol with Na+ channel-blocking action[2].	C18H29NO2	O[C@@H](COC1=C(C=CC=C1)C2CCCC2)CNC(C)(C)C	GPCR/G Protein; Neuronal Signaling	Metabolic Disease; Endocrinology	Launched	831446	37.0086	34.5	1.07271	9.06936	6.43217	0.812947
HY-N8172	(+)-Secoisolariciresinol		145265-02-7	362.42	Others		(+)-Secoisolariciresinol, a lignan compound, is a (+)-enantiomer of Secoisolariciresinol[1].	C20H26O6	OC[C@@H](CC1=CC=C(O)C(OC)=C1)[C@H](CC2=CC=C(O)C(OC)=C2)CO	Others	Others	No Development Reported	1025384	66.2935	49.71	1.3336	12.8769	9.13252	0.0775662
HY-W008350	(+)-Sparteine		492-08-0	234.38	nAChR	Free Base	(+)-Sparteine is a natural alkaloid acting as a ganglionic blocking agent. (+)-Sparteine competitively blocks nicotinic ACh receptor in the neurons.	C15H26N2	[H][C@]12CCCCN1C[C@H]3C[C@@H]2CN4CCCC[C@@]34[H]	Membrane Transporter/Ion Channel; Neuronal Signaling	Neurological Disease	No Development Reported	624764	24.9063	36.4286	0.683701	13.6677	9.69343	0.0248112
HY-B1304A	(+)-Sparteine (sulfate pentahydrate)	(+)-Lupinidine (sulfate pentahydrate)		422.54	nAChR	Sulfate	(+)-sparteine (sulfate pentahydrate) is a ganglionic blocking agent. (+)-Sparteine competitively blocks nicotinic ACh receptor in the neurons[1].	C15H38N2O9S	[H][C@]12CCCCN1C[C@H]3C[C@@H]2CN4CCCC[C@@]34[H].O=S(O)(O)=O.O.O.O.O.O	Membrane Transporter/Ion Channel; Neuronal Signaling	Neurological Disease	No Development Reported	1.10712e+06	38.8568	36.9091	1.05277	9.71607	6.89083	0.646546
HY-N0656A	(+)-Usnic acid		7562-61-0	344.32	Autophagy; Bacterial; mTOR	Free Base	(+)-Usnic acid is isolated from isolated from lichens, binds at the ATP-binding pocket of mTOR, and inhibits mTORC1/2 activity. (+)-Usnic acid inhibits the phosphorylation of mTOR downstream effectors: Akt (Ser473), 4EBP1, S6K, induces autophay, with anti-cancer activity[1]. (+)-Usnic acid possesses antimicrobial activity against a number of planktonic gram-positive bacteria, including Staphyloco…	C18H16O7	O=C([C@@]1(C)C(OC2=C(C(C)=O)C(O)=C(C)C(O)=C12)=C3)C(C(C)=O)C3=O	Anti-infection; Autophagy; PI3K/Akt/mTOR	Cancer	No Development Reported	1.47893e+06	30.5443	31.3465	0.974407	9.18155	4.59077	0.720534
HY-W052144	(±) Anabasine		13078-04-1	162.23	Endogenous Metabolite	Free Base	(±) Anabasine is a biphasic muscle relaxant.	C10H14N2	C1(C2NCCCC2)=CC=CN=C1	Metabolic Enzyme/Protease	Others	No Development Reported	940397	24.9892	30.0644	0.831188	5.18137	3.67473	0.510665
HY-N0275	(±)-10-Hydroxycamptothecin	(±)-10-HCPT	64439-81-2	364.35	Topoisomerase	Free Base	(±)-10-Hydroxycamptothecin is an indole alkaloid that inhibits the activity of topoisomerase I and has a broad spectrum of anticancer activity.	C20H16N2O5	O=C1C(O)(CC)C2=C(CO1)C(N3CC4=CC5=CC(O)=CC=C5N=C4C3=C2)=O	Cell Cycle/DNA Damage	Cancer	No Development Reported	501964	25.2653	35.4089	0.71353	4.43578	3.14594	0.0307412
HY-N2549	(±)-Abscisic acid	(±)-ABA	14375-45-2	264.32	Others		(±)-Abscisic acid is an orally active plant hormone that is present also in animals. (±)-Abscisic acid (ABA) contributes to the regulation of glycemia in mammals[1].	C15H20O4	O=C(O)/C=C(C)\C=C\C1(O)C(C)=CC(CC1(C)C)=O	Others	Metabolic Disease	No Development Reported	969920	62.7076	49.71	1.26147	8.84959	6.2763	0.145122
HY-B1453	(±)-Carnitine (chloride)	DL-Carnitine chloride	461-05-2	197.66	Reactive Oxygen Species	Chloride	(±)-Carnitine chloride exists in two isomers, known as D and L. L-carnitine plays an essential role in the β-oxidation of fatty acids and also shows antioxidant, and anti-inflammatory activities.	C7H16ClNO3	C[N+](C)(C)CC(O)CC(O)=O.[Cl-]	Immunology/Inflammation; Metabolic Enzyme/Protease; NF-κB	Metabolic Disease	No Development Reported	891416	20.123	19.3436	1.04029	0.327659	0.232382	0.795652
HY-22437	(±)-Darifenacin	(±)-UK-88525	133033-93-9	426.55	mAChR		(±)-Darifenacin is the racemate of Darifenacin. Darifenacin is a selective M3 muscarinic receptor antagonist[1].	C28H30N2O2	NC(C(C1CN(CCC2=CC=C(OCC3)C3=C2)CC1)(C4=CC=CC=C4)C5=CC=CC=C5)=O	GPCR/G Protein; Neuronal Signaling	Cancer; Neurological Disease	Launched	800567	36.3557	35.76	1.01666	9.27411	6.57738	0.922447
HY-W041301	(±)-Dihydroactinidiolide		15356-74-8	180.24	Others		(±)-Dihydroactinidiolide, an important aroma compound of black tea and tobacco, has been isolated from several plants. (±)-Dihydroactinidiolide can be formation from β-Carotene by the treatment of polyphenoloxidase, the lipoxygenase, and the xanthine oxidase[1][2].	C11H16O2	O=C1OC2(C)C(C(C)(C)CCC2)=C1	Others	Others	No Development Reported	649036	21.7286	31.2946	0.694324	6.13741	4.35277	0.0394832
HY-100583A	(±)-Equol		94105-90-5	242.27	Drug Metabolite; Estrogen Receptor/ERR	Free Base	(±)-Equol is the racemate of equol. (±)-equol exhibits EC50s of 200 and 74 nM for human ERα and ERβ, respectively. Equol is a metabolite of the soy isoflavones, daidzin and daidzein.	C15H14O3	OC1=CC=C2CC(C3=CC=C(O)C=C3)COC2=C1	Metabolic Enzyme/Protease; Others	Cancer; Neurological Disease; Cardiovascular Disease	No Development Reported	1.84753e+06	33.3456	37.8227	0.881627	2.39367	1.69764	0.354475
HY-17388	(±)-Huperzine A		120786-18-7	242.32	AChE	Free Base	(±)-Huperzine A, an active Lycopodium alkaloid extracted from traditional Chinese herb, is a potent, selective and reversible acetylcholinesterase (AChE) inhibitor and has been widely used in China for the treatment of Alzheimer's disease (AD). IC50 value: Target: AChE (±)-Huperzine A exhibited protective effects against d-gal-induced hepatotoxicity and inflamm-aging by inhibiting AChE activity a…	C15H18N2O	O=C1C=CC(C(/C2=C/C)(N)CC(C)=CC2C3)=C3N1	Neuronal Signaling	Neurological Disease	No Development Reported	968810	36.4478	37.5773	0.969943	12.6932	9.00229	0.888922
HY-W011641	(±)-Naringenin		67604-48-2	272.25	Potassium Channel		(±)-Naringenin is a naturally-occurring flavonoid. (±)-Naringenin displays vasorelaxant effect on endothelium-denuded vessels via the activation of BKCa channels in myocytes[1].	C15H12O5	O=C1CC(C2=CC=C(O)C=C2)OC3=CC(O)=CC(O)=C13	Membrane Transporter/Ion Channel	Cardiovascular Disease	No Development Reported	2543567	31.1021	23.6409	1.31561	16.7881	11.9064	0.120136
HY-N0081	(±)-Praeruptorin A		73069-25-7	386.40	Calcium Channel	Free Base	(±)-Praeruptorin A is the di-esterified product of cis-khellactone (CKL) and the major active ingredient in Peucedani Radix which consists of the dried roots of Peucedanum praeruptorumDunn (Apiaceae). (±)-Praeruptorin A has been widely employed as one of the famous traditional Chinese medicines (TCMs) for the treatment of cough with thick sputum and dyspnea, nonproductive cough and upper respirat…	C21H22O7	C/C=C(C)\C(O[C@H]1[C@@H](OC(C)=O)C2=C3C(C=CC(O3)=O)=CC=C2OC1(C)C)=O	Membrane Transporter/Ion Channel; Neuronal Signaling	Infection	No Development Reported	712045	24.5278	18.5958	1.319	4.48167	3.17849	0.587789
HY-Y0739	(1R)-α-Pinene		7785-70-8	136.23	Bacterial		(1R)-α-Pinene is a volatile monoterpene with antimicrobial activities. (1R)-α-Pinene reduces Bacillus cereus population growth, and exhibits repellent effects[1][2].	C10H16	CC1(C)[C@]2([H])CC=C(C)[C@@]1([H])C2	Anti-infection	Infection	No Development Reported	2.25082e+06	46.6721	56.8922	0.82036	2.28243	1.61874	0.0361098
HY-N1376	(20R)-Ginsenoside Rg3	(20R)-Propanaxadiol; R-ginsenoside Rg3	38243-03-7	785.01	Others	Free Base	(20R)-ginsenoside Rg3 ((20R)-Propanaxadiol), one of the active compounds present in ginseng root, inhibits vascular endothelial growth factor (VEGF)(IC50=10 nM) and antitumor activities[1][2].	C42H72O13	O[C@@H]([C@@H]([C@@H](CO)O1)O)[C@@H](O[C@H]2[C@@H]([C@H]([C@@H]([C@@H](CO)O2)O)O)O)[C@@H]1O[C@H]3CC[C@]4(C)[C@@]5([H])C[C@@H](O)[C@]6([H])[C@@H]([C@](C)(O)CC/C=C(C)\C)CC[C@](C)6[C@@](C)5CCC4C3(C)C	Others	Cancer	No Development Reported	952543	22.5083	22.7154	0.990879	2.2393	1.58815	0.950679
HY-N1400	(20R)-Ginsenoside Rh1		80952-71-2	638.87	Others	Free Base	(20R)-Ginsenoside Rh1, the R isomer of Ginsenoside Rh1 isolated from Panax Ginseng, inhibits the thrombin-induced conversion of fibrinogen to fibrin[1].	C36H62O9	O[C@H]([C@H]([C@@H]([C@@H](CO)O1)O)O)[C@@H]1O[C@@H]2[C@@]3([H])C(C)(C)[C@@H](O)CC[C@]3(C)[C@@]4([H])C[C@@H](O)[C@@H]5[C@@H]([C@](C)(O)CC/C=C(C)\C)CC[C@](C)5[C@@](C)4C2	Others	Cancer	No Development Reported	549580	21.0418	27.6296	0.761565	17.0086	12.0628	0.37254
HY-N2040	(20R)-Protopanaxadiol		2138499	460.73	Bacterial	Free Base	(20R)-Protopanaxadiol is a triterpenoid saponin metabolite of 20(R)-ginsenoside Rg3 in black ginseng. (20R)-Protopanaxadiol exhibits anti-tumor activity and cytotoxicity, and potently inhibits the growth of Helicobacter pylori[1][2][3].	C30H52O3	C[C@]([C@@](C[C@H]1O)([H])[C@]2(CC[C@@H]3O)C)(CC[C@@]2([H])C3(C)C)[C@]4([C@@]1([H])[C@]([C@](C)(O)CC/C=C(C)/C)([H])CC4)C	Anti-infection	Cancer; Infection	No Development Reported	835316	48.3173	47.6772	1.01343	5.64012	4.00009	0.880396
HY-N0797	(20S)-Protopanaxadiol	20-Epiprotopanaxadiol; 20(S)-APPD	30636-90-9	460.73	Apoptosis; P-glycoprotein; Reactive Oxygen Species	Free Base	20S-protopanaxadiol (aPPD) is a metabolite of ginseng saponins, inhibits Akt activity and induces apoptosis in various tumor cells[1].	C30H52O3	C[C@]([C@@](C[C@H]1O)([H])[C@]2(CC[C@@H]3O)C)(CC[C@@]2([H])C3(C)C)[C@]4([C@@]1([H])[C@]([C@@](C)(O)CC/C=C(C)/C)([H])CC4)C	Apoptosis; Immunology/Inflammation; Membrane Transporter/Ion Channel; Metabolic Enzyme/Protease; NF-κB	Cancer	No Development Reported	955213	24.9349	29.926	0.83322	0.766059	0.543304	0.400105
HY-N0835	(20S)-Protopanaxatriol	20(S)-APPT; g-PPT	34080-08-5	476.73	Apoptosis; Estrogen Receptor/ERR; Glucocorticoid Receptor; LXR	Free Base	(20S)-Protopanaxatriol is a metabolite of ginsenoside. (20S)-Protopanaxatriol works through the glucocorticoid receptor (GR) and oestrogen receptor (ER), and is also a LXRα inhibitor. (20S)-Protopanaxatriol shows a broad spectrum of antitumor effects[1][2][3].	C30H52O4	C[C@]([C@@](C[C@H]1O)([H])[C@]2(CC[C@@H]3O)C)(C[C@H](O)[C@@]2([H])C3(C)C)[C@]4([C@@]1([H])[C@]([C@@](C)(O)CC/C=C(C)/C)([H])CC4)C	Apoptosis; GPCR/G Protein; Metabolic Enzyme/Protease; Others	Endocrinology; Cardiovascular Disease	No Development Reported	937683	32.3004	18.5958	1.73697	6.62067	4.69551	0.221074
HY-101103	(2-Hydroxypropyl)-β-cyclodextrin	Hydroxypropyl betadex; Hydroxypropyl-β-cyclodextrin; HP-β-CD	128446-35-5	N/A	Others	Free Base	(2-Hydroxypropyl)-β-cyclodextrin is a widely used drug delivery vehicle to improve the stability and bioavailability.	N/A	CO[C@@H]1[C@H](O[R])[C@@H](O)[C@H](C)[C@@H](CO[R])O1.[C;D2]CC(O)C.[R].[7].[R=H or]	Others	Cancer	Phase 3	1.68393e+06	37.4173	21.86	1.71168	1.16329	0.82503	0.444106
HY-W013078	(2R)-3-(((2-Aminoethoxy)(hydroxy)phosphoryl)oxy)propane-1,2-diyl ditetradecanoate		998-07-2	635.86	Endogenous Metabolite		(2R)-3-(((2-Aminoethoxy)(hydroxy)phosphoryl)oxy)propane-1,2-diyl ditetradecanoate is an endogenous metabolite.	C33H66NO8P	CCCCCCCCCCCCCC(O[C@@H](COP(O)(OCCN)=O)COC(CCCCCCCCCCCCC)=O)=O	Metabolic Enzyme/Protease	Metabolic Disease	No Development Reported	782506	37.979	31.7715	1.19538	9.01522	6.39377	0.395521
HY-W015954	(2R,3R)-Butane-2,3-diol		24347-58-8	90.12	Endogenous Metabolite		(2R,3R)-Butane-2,3-diol is an endogenous metabolite.	C4H10O2	C[C@@H](O)[C@H](O)C	Metabolic Enzyme/Protease	Metabolic Disease	No Development Reported	700914	26.8359	27.6296	0.971273	10.1463	7.19595	0.93778
HY-N1746	(2S)-2'-Methoxykurarinone	2'-O-Methylkurarinone	270249-38-2	452.54	Others	Free Base	(2S)-2'-Methoxykurarinone, a compound isolated from the roots of Sophora flavescens, has anti-inflammatory, antipyretic, antidiabetic, and antineoplastic effects. (2S)-2'-Methoxykurarinone (MK) inhibits osteoclastogenesis and bone resorption through down-regulation of RANKL signaling. (2S)-2'-Methoxykurarinone (MK) displays cytotoxic activity against human myeloid leukemia HL-60 cells[1][2].	C27H32O6	O=C1C[C@@H](C2=CC=C(O)C=C2OC)OC3=C(C[C@H](C(C)=C)C/C=C(C)\C)C(O)=CC(OC)=C13	Others	Cancer; Metabolic Disease; Inflammation/Immunology	No Development Reported	1.3254e+06	39.9683	38.14	1.04794	8.3603	5.92929	0.632782
HY-107198	(2S)-6-Prenylnaringenin		68236-13-5	340.37	GABA Receptor		(2S)-6-Prenylnaringenin is the most efficient compound in forebrain. (2S)-6-Prenylnaringenin acts as a GABAA positive allosteric modulator at α+β- binding interface[1].	C20H20O5	OC1=C2C(O[C@H](C3=CC=C(O)C=C3)CC2=O)=CC(O)=C1C/C=C(C)/C	Membrane Transporter/Ion Channel; Neuronal Signaling	Neurological Disease	No Development Reported	1478263	49.0615	41.8494	1.17233	5.12295	3.6333	0.0423381
HY-N2584	(2S)-Isoxanthohumol		70872-29-6	354.40	Others	Free Base	(2S)-Isoxanthohumol is a microbial biotransformed metabolite of the hop prenylflavanone Isoxanthohumol[1].	C21H22O5	C/C(C)=C\CC1=C2C(C(C[C@@H](C3=CC=C(O)C=C3)O2)=O)=C(OC)C=C1O	Others	Cancer	No Development Reported	1.3616e+06	39.1186	39.2857	0.995747	0.449715	0.318947	0.968809
HY-W010271	(2S,3R,4S)-4-Hydroxyisoleucine	(2S,3R,4S)-4-Hydroxy-L-isoleucine	55399-93-4	147.17	Others		(2S,3R,4S)-4-Hydroxyisoleucine is an orally active compound isolated from Trigonella foenum-graecum, with anti-diabetes and anti-diabetic nephropathy activity[1].	C6H13NO3	O[C@@H](C)[C@H](C)[C@H](N)C(O)=O	Others	Metabolic Disease	No Development Reported	1.21797e+06	32.8121	19.624	1.67204	12.2542	8.69095	0.230636
HY-W021425	(2S,3R,4S,5R)-2-Amino-3,4,5,6-tetrahydroxyhexanal hydrochloride		5505-63-5	215.63	Endogenous Metabolite		(2S,3R,4S,5R)-2-Amino-3,4,5,6-tetrahydroxyhexanal hydrochloride is an endogenous metabolite.	C6H14ClNO5	O=C[C@@H](N)[C@H]([C@@H]([C@@H](CO)O)O)O.[H]Cl	Metabolic Enzyme/Protease	Metabolic Disease	No Development Reported	2365505	32.3091	28.7905	1.12221	12.3169	8.73542	0.506625
HY-113270A	(3-Carboxypropyl)trimethylammonium chloride	γ-Butyrobetaine hydrochloride	6249-56-5	181.66	Endogenous Metabolite	Chloride	(3-Carboxypropyl)trimethylammonium chloride is angiopathic substance produced as an intermediary metabolite by gut microbiota that feed on carnitine in dietary red meat.	C7H16ClNO2	C[N+](C)(C)CCCC(O)=O.[Cl-]	Metabolic Enzyme/Protease	Metabolic Disease; Cardiovascular Disease	No Development Reported	1.88332e+06	28.6459	20.0289	1.43023	9.48638	6.72793	0.0399676
HY-W040240	(3S,4R,5S)-1,3,4,5,6-Pentahydroxyhexan-2-one		87-79-6	180.16	Endogenous Metabolite		(3S,4R,5S)-1,3,4,5,6-Pentahydroxyhexan-2-one is an endogenous metabolite.	C6H12O6	O=C(CO)[C@H]([C@@H]([C@H](CO)O)O)O	Metabolic Enzyme/Protease	Metabolic Disease	No Development Reported	1.71505e+06	46.2036	19.624	2.35445	9.68521	6.86895	0.022102
HY-101735	(9Z,11E)-Prodlure	(9Z,11E)-Tetradecadien-1-yl acetate; Ferodin SL; Litlure A	50767-79-8	252.39	Others	Free Base	(9Z,?11E)?-?Prodlure ((9Z,11E)-Tetradecadien-1-yl acetate) is the main component of the sex pheromone of female Spodoptera littoralis[1].	C16H28O2	CC/C=C/C=C\CCCCCCCCOC(C)=O	Others	Endocrinology	No Development Reported	1.07385e+06	28.5353	30.0644	0.949139	9.95941	7.06341	0.845286
HY-W010533	(E)-2-Methyl-2-pentenoic acid		16957-70-3	114.14	Others		(E)-2-Methyl-2-pentenoic acid is the component can be used to synthesize the cytotoxic natural product Lactimidomycin[1].	C6H10O2	CC/C=C(C(O)=O)\C.[E]	Others	Others	No Development Reported	693131	34.8873	35.4089	0.985268	7.35745	5.21805	0.907532
HY-W068771	(E)-3-(4-Methoxyphenyl)acrylic acid		943-89-5	178.18	Endogenous Metabolite; Others		(E)-3-(4-Methoxyphenyl)acrylic acid (compound 3) is isolated from Arachis hypogaea, Scrophularia buergeriana Miquel, Aquilegia vulgaris, Anigozanthos preissii and so on. (E)-3-(4-Methoxyphenyl)acrylic acid shows significant hepatoprotective activity, anti-amnesic, cognition-enhancing activity, antihyperglycemic, and neuroprotective activities[1].	C10H10O3	O=C(O)/C=C/C1=CC=C(OC)C=C1	Metabolic Enzyme/Protease; Others	Metabolic Disease; Neurological Disease	No Development Reported	2284008	34.7405	20.0289	1.73452	5.28792	3.7503	0.000786036
HY-N1778A	(E)-3,4-Dimethoxycinnamic acid	(E)-O-Methylferulic acid	14737-89-4	208.21	Reactive Oxygen Species; Virus Protease		(E)-3,4-Dimethoxycinnamic acid is the less active isomer of 3,4-Dimethoxycinnamic acid. 3,4-Dimethoxycinnamic acid exerts anti-apoptotic effects on L-02 cells via the ROS-mediated signaling pathway[1]. Anti-apoptotic effects[1].	C11H12O4	O=C(/C=C/C1=CC=C(C(OC)=C1)OC)O.[(E)]	Anti-infection; Immunology/Inflammation; Metabolic Enzyme/Protease; NF-κB	Cancer; Infection	No Development Reported	2352060	35.7756	20.0289	1.7862	6.6472	4.71433	0.000681687
HY-N1378	(E)-Cardamonin	(E)-Cardamomin; (E)-Alpinetin chalcone	19309-14-9	270.28	Apoptosis; TRP Channel	Free Base	(E)-Cardamonin ((E)-Cardamomin) is a novel antagonist of hTRPA1 cation channel with an IC50 of 454 nM.	C16H14O4	O=C(C1=C(OC)C=C(O)C=C1O)/C=C/C2=CC=CC=C2.[(E)]	Apoptosis; Membrane Transporter/Ion Channel; Neuronal Signaling	Neurological Disease; Cancer	No Development Reported	845344	33.6997	36.4286	0.925088	23.4529	16.6333	0.648068
HY-W067479	(E)-Cinnamamide		22031-64-7	147.17	Others		(E)-Cinnamamide, the less active isomer of Cinnamamide. Cinnamamide, a derivative of the plant secondary compound Cinnamic acid. Cinnamamide is effective as a non-lethal chemical repellent suitable for reducing avian pest damage[1].	C9H9NO	O=C(N)/C=C/C1=CC=CC=C1	Others	Others	No Development Reported	990077	37.2479	37.5773	0.991235	21.4626	15.2217	0.97007
HY-50876	(E)-Daporinad	FK866; APO866	658084-64-1	391.51	Autophagy; NAMPT	Free Base	(E)-Daporinad (FK866) is an effective inhibitor of nicotinamide phosphoribosyltransferase (NMPRTase; Nampt) with an IC50 of 0.09 nM.	C24H29N3O2	O=C(C1=CC=CC=C1)N(CC2)CCC2CCCCNC(/C=C/C3=CC=CN=C3)=O	Autophagy; Metabolic Enzyme/Protease	Cancer	Phase 2	554208	29.3047	26.44	0.865391	1.07042	0.759164	0.56389
HY-N0346A	(E)-Ethyl p-methoxycinnamate		24393-56-4	206.24	COX	Free Base	(E)-Ethyl p-methoxycinnamate is a natural product found in Kaempferia galangal with anti-inflammatory, anti-neoplastic and anti-microbial effects. (E)-Ethyl p-methoxycinnamate inhibits COX-1 and COX-2 in vitro with IC50s of 1.12 and 0.83 μM, respectively[1].	C12H14O3	O=C(OCC)/C=C/C1=CC=C(OC)C=C1.[(E)]	Immunology/Inflammation	Cancer; Infection; Inflammation/Immunology	No Development Reported	2206221	36.198	28.216	1.28289	8.94804	6.34613	0.0422034
HY-N0060B	(E)-Ferulic acid	(E)-Coniferic acid	537-98-4	194.18	Bcl-2 Family; Endogenous Metabolite; Ferroptosis; β-catenin	Free Acid	(E)-Ferulic acid is a isomer of Ferulic acid which is an aromatic compound, abundant in plant cell walls. (E)-Ferulic acid causes the phosphorylation of β-catenin, resulting in proteasomal degradation of β-catenin and increases the expression of pro-apoptotic factor Bax and decreases the expression of pro-survival factor survivin. (E)-Ferulic acid shows a potent ability to remove reactive oxygen …	C10H10O4	O=C(O)/C=C/C1=CC=C(O)C(OC)=C1.[(E)]	Apoptosis; Metabolic Enzyme/Protease; Stem Cell/Wnt	Cancer	No Development Reported	1.31426e+06	46.1266	36.9091	1.24974	0.508086	0.360344	0.0240647
HY-N5106	(E)-Flavokawain A		37951-13-6	314.33	Apoptosis	Free Base	(E)-Flavokawain A, a chalcone extracted from Kava, has anticarcinogenic effect. (E)-Flavokawain A induces apoptosis in bladder cancer cells by involvement of bax protein-dependent and mitochondria-dependent apoptotic pathway and suppresses tumor growth in mice[1].	C18H18O5	O=C(C1=C(OC)C=C(OC)C=C1O)/C=C/C2=CC=C(OC)C=C2.[E]	Apoptosis	Cancer	No Development Reported	778252	29.2788	37.5773	0.779162	15.5848	11.053	0.324284
HY-N7127	(E)-m-Coumaric acid		14755-02-3	164.16	Endogenous Metabolite	Free Acid	(E)-m-Coumaric acid (3-Hydroxycinnamic acid) is an aromatic acid that highly abundant in food. (E)-m-Coumaric acid (3-Hydroxycinnamic acid) is an antioxidant.	C9H8O3	OC1=CC=CC(/C([H])=C([H])/C(O)=O)=C1.[(E)]	Metabolic Enzyme/Protease	Cancer; Inflammation/Immunology; Cardiovascular Disease	No Development Reported	1244994	32.4994	29.926	1.08599	16.6912	11.8377	0.700268
HY-N2492	(E)-Methyl 4-coumarate	Methyl trans-p-coumarate	19367-38-5	178.18	Apoptosis; Bacterial		(E)-Methyl 4-coumarate (Methyl 4-hydroxycinnamate), found in several plants, such as green onion (Allium cepa) or noni (Morinda citrifolia L.) leaves. (E)-Methyl 4-coumarate cooperates with Carnosic Acid in inducing apoptosis and killing acute myeloid leukemia cells, but not normal peripheral blood mononuclear cells. Antioxidant and antimicrobial activity.	C10H10O3	O=C(OC)/C=C/C1=CC=C(O)C=C1	Anti-infection; Apoptosis	Cancer; Infection	No Development Reported	1.27523e+06	42.3232	41.8494	1.01132	9.95586	7.06089	0.898857
HY-W046906	(E)-Oct-2-enoic acid		1871-67-6	142.20	Endogenous Metabolite		(E)-Oct-2-enoic acid is an endogenous metabolite.	C8H14O2	CCCCC/C=C/C(O)=O	Metabolic Enzyme/Protease	Metabolic Disease	No Development Reported	865967	38.7836	32.0355	1.21064	1.27986	0.907705	0.137111
HY-N0120	(E/Z)-Polydatin	(E/Z)-Piceid	65914-17-2	390.38	Others		(E/Z)-Polydatin ((E/Z)-Piceid) is a monocrystalline compound originally isolated from the root and rhizome of Polygonum cuspidatum. (E/Z)-Polydatin has anti-platelet aggregation, anti-oxidative action of low-density lipoprotein (LDL), cardioprotective activity, anti-inflammatory and immune-regulating functions[1].	C20H22O8	O[C@H]([C@H]([C@@H]([C@@H](CO)O1)O)O)[C@@H]1OC2=CC(/C=C/C3=CC=C(O)C=C3)=CC(O)=C2	Others	Inflammation/Immunology	No Development Reported	822282	35.9447	39.4627	0.910853	7.42375	5.26507	0.35729
HY-15166	(E/Z)-Zotiraciclib	(E/Z)-TG02; (E/Z)-SB1317	937270-47-8	372.46	CDK; FLT3; JAK	Free Base	(E/Z)-Zotiraciclib ((E/Z)-TG02) is a potent inhibitor of CDK2, JAK2, and FLT3 for the treatment of cancer, with IC50s of 13, 73, and 56 nM for CDK2, JAK2 and FLT3, respectively.	C23H24N4O	CN1CC2=CC(NC3=NC(C4=CC(OCC/C=C/C1)=CC=C4)=CC=N3)=CC=C2	Cell Cycle/DNA Damage; Epigenetics; JAK/STAT Signaling; Protein Tyrosine Kinase/RTK; Stem Cell/Wnt	Cancer	Phase 2	533726	25.2302	37.28	0.676775	0.448212	0.317881	0.237458
HY-W017613	(Ethoxymethyl)benzene		539-30-0	136.19	Endogenous Metabolite		(Ethoxymethyl)benzene is an endogenous metabolite.	C9H12O	CCOCC1=CC=CC=C1	Metabolic Enzyme/Protease	Metabolic Disease	No Development Reported	1879537	28.5884	20.0289	1.42736	2.78572	1.97569	0.014454
HY-Z0031	(R)-(-)-1,2-Propanediol		4254-14-2	76.09	Endogenous Metabolite; Others		(R)-(-)-1,2-Propanediol is a (R)-enantiomer of 1,2-Propanediol that produced from glucose in Escherichia coli expressing NADH-linked glycerol dehydrogenase genes[1].	C3H8O2	C[C@@H](O)CO	Metabolic Enzyme/Protease; Others	Metabolic Disease	No Development Reported	1.0993e+06	29.2117	30.0644	0.971636	8.47696	6.01203	0.9126
HY-W087952	(R)-(-)-2-Butanol		14898-79-4	74.12	Others		(R)-(-)-2-Butanol is released by the females of the white grub beetle, Dasylepida ishigakiensis, to attract males. (R)-(-)-2-Butanol is an intermediate of pharmaceutical synthesis by coupling[1][2].	C4H10O	C[C@@H](O)CC	Others	Metabolic Disease	No Development Reported	934072	35.7628	27.6296	1.29437	8.71385	6.18004	0.199757
HY-15464A	(R)-(-)-Gossypol acetic acid	AT-101 (acetic acid); (-)-Gossypol acetic acid; (R)-Gossypol acetic acid	866541-93-7	578.61	Autophagy; Bcl-2 Family	Acetate	(R)-(-)-Gossypol acetic acid (AT-101 (acetic acid)) is the levorotatory isomer of a natural product Gossypol. AT-101 is determined to bind to Bcl-2, Mcl-1 and Bcl-xL proteins with Kis of 260±30 nM, 170±10 nM, and 480±40 nM, respectively.	C32H34O10	OC1=C2C(C=O)=C(O)C(O)=C(C(C)C)C2=CC(C)=[C@]1[C@]3=C(C)C=C4C(C(C)C)=C(O)C(O)=C(C=O)C4=C3O.CC(O)=O.[R]	Apoptosis; Autophagy	Cancer	Phase 2	845546	37.9435	46.12	0.822712	22.8428	16.2006	0.322716
HY-78131B	(R)-(-)-Ibuprofen	(R)-Ibuprofen	51146-57-7	206.28	NF-κB	Free Acid	(R)-(-)-Ibuprofen is the R enantiomer of Ibuprofen, inactive on COX, inhibits NF-κB activation; (R)-(-)-Ibuprofen exhibits anti-inflammatory and antinociceptive effects.	C13H18O2	C[C@H](C1=CC=C(CC(C)C)C=C1)C(O)=O	NF-κB	Inflammation/Immunology; Cancer	Launched	547422	28.9459	26.44	0.854794	0.683965	0.485081	0.613125
HY-111664	(R)-(+)-Citronellal	(+)-Citronellal	2385-77-5	154.25	Endogenous Metabolite	Free Base	(R)-(+)-Citronellal, isolated from citrus, lavender and eucalyptus oils, is a monoterpenoid and main component of citronellal oil with a distinct lemon scent. A flavouring agent. Used for insect repellent and antifungal properties[1][2].	C10H18O	C/C(C)=C\CC[C@@H](C)CC=O	Metabolic Enzyme/Protease	Metabolic Disease	No Development Reported	926455	41.4927	32.0355	1.29521	2.91607	2.06813	0.0445927
HY-W010396	(R)-3-Hydroxy-4,4-dimethyldihydrofuran-2(3H)-one		599-04-2	130.14	Endogenous Metabolite		(R)-3-Hydroxy-4,4-dimethyldihydrofuran-2(3H)-one is an endogenous metabolite.	C6H10O3	O=C1OCC(C)(C)[C@H]1O	Metabolic Enzyme/Protease	Metabolic Disease	No Development Reported	1469601	24.1121	28.216	0.854555	0.789285	0.559776	0.218765
HY-W051723	(R)-3-Hydroxybutanoic acid	(R)-(-)-3-Hydroxybutanoic acid; (R)-3-Hydroxybutyric acid	625-72-9	104.10	Endogenous Metabolite	Free Acid	(R)-3-Hydroxybutanoic acid is a metabolite, and converted from acetoacetic acid catalyzed by 3-hydroxybutyrate dehydrogenase. (R)-3-Hydroxybutanoic acid has applications as a nutrition source and as a precursor for vitamins, antibiotics and pheromones[1][2].	C4H8O3	C[C@@H](O)CC(O)=O	Metabolic Enzyme/Protease	Others	No Development Reported	1.28232e+06	39.7764	38.2183	1.04077	9.64641	6.84143	0.68333
HY-W015851	(R)-3-Hydroxybutanoic acid (sodium)	(R)-(-)-3-Hydroxybutanoic acid (sodium); (R)-3-Hydroxybutyric acid (sodium)	13613-65-5	126.09	Endogenous Metabolite	Sodium	(R)-3-Hydroxybutanoic acid sodium ((R)-3-Hydroxybutyric acid) is a metabolite converted from acetoacetic acid catalyzed by 3-hydroxybutyrate dehydrogenase. (R)-3-Hydroxybutanoic acid sodium can function as a nutrition source, and as a precursor for vitamins, antibiotics and pheromones[1][2].	C4H7NaO3	C[C@H](CC(O[Na])=O)O	Metabolic Enzyme/Protease	Neurological Disease	No Development Reported	1.52968e+06	46.1287	38.14	1.20946	5.932	4.20709	0.0408115
HY-W002304	(R)-5-Oxopyrrolidine-2-carboxylic acid		4042-36-8	129.11	Endogenous Metabolite		(R)-5-Oxopyrrolidine-2-carboxylic acid is an endogenous metabolite.	C5H7NO3	O=C(O)[C@@H](CC1)NC1=O	Metabolic Enzyme/Protease	Metabolic Disease	No Development Reported	642642	42.2116	41.5822	1.01514	15.0142	10.6483	0.898335
HY-17354	(R)-Baclofen	Arbaclofen; STX209	69308-37-8	213.66	GABA Receptor	Free Acid	(R)-Baclofen (Arbaclofen) is a selective GABAB receptor agonist[1].	C10H12ClNO2	ClC1=CC=C([C@](CC(O)=O)([H])CN)C=C1	Membrane Transporter/Ion Channel; Neuronal Signaling	Neurological Disease	Launched	1317044	36.5549	45.2108	0.808545	10.3669	7.35244	0.107739
HY-124257	(R)-Citronellol	D-Citronellol; (R)-(+)-β-Citronellol	1117-61-9	156.27	Endogenous Metabolite		(R)-Citronellol (D-Citronellol) is an alcoholic monoterpene found in geranium essential oil. (R)-Citronellol inhibits degranulation of mast cells and does not affect caffeine bitterness perception. (R)-Citronellol can be used in decorative cosmetics, toiletries as well as in non-cosmetic products[1][2][3].	C10H20O	C/C(C)=C\CC[C@@H](C)CCO	Metabolic Enzyme/Protease	Inflammation/Immunology	No Development Reported	871163	38.0814	39.4627	0.964999	3.26842	2.31803	0.691861
HY-14789	(R)-Elagolix	NBI-56418	834153-87-6	631.59	GnRH Receptor	Free Acid	Elagolix is a highly potent, selective, orally-active, short-duration, non-peptide antagonist of the gonadotropin-releasing hormone receptor (GnRHR) (KD = 54 pM). Target: GnRH in vitro: Elagolix is a short-acting, nonpeptide, GnRH antagonist, administered orally, that unlike injectable depot GnRH agonists and antagonists, produces a dose-dependent suppression of ovarian estrogen production, that …	C32H30F5N3O5	FC1=C(C2=C(C)N(CC3=C(C(F)(F)F)C=CC=C3F)C(N(C[C@](C4=CC=CC=C4)([H])NCCCC(O)=O)C2=O)=O)C=CC=C1OC	GPCR/G Protein	Cancer; Endocrinology	Launched	1.13982e+06	29.4438	28.12	1.04708	1.10295	0.782236	0.688677
HY-13662B	(R)-Lansoprazole	Dexlansoprazole	138530-94-6	369.36	Proton Pump	Free Base	(R)-Lansoprazole is the R enantiomer of Lansoprazole, Lansoprazole (AG 1749) is an orally active proton pump inhibitor which prevents the stomach from producing acid. Lansoprazole (AG 1749) is a potent brain penetrant neutral sphingomyelinase (N-SMase) inhibitor (exosome inhibitor)[1][2].	C16H14F3N3O2S	O=[S@@](C1=NC2=CC=CC=C2N1)CC3=NC=CC(OCC(F)(F)F)=C3C	Membrane Transporter/Ion Channel	Inflammation/Immunology	Launched	1.05024e+06	60.9507	47.14	1.79992	12.7609	9.0503	0.0636125
HY-30216	(R)-Leucic acid	D-α-Hydroxyisocaproic acid	20312-37-2	132.16	Endogenous Metabolite		(R)-Leucic acid is an amino acid metabolite[1].	C6H12O3	O=C(O)[C@H](O)CC(C)C	Metabolic Enzyme/Protease	Others	No Development Reported	1776980	29.1553	28.216	1.03329	1.25006	0.886565	0.773634
HY-A0295	(R)-Propranolol (hydrochloride)		13071-11-9	295.8	Adrenergic Receptor	Hydrochloride	(R)-Propranolol hydrochloride is a less active enantiomer of the?β-adrenoceptor antagonist?propranolol (HY-B0573). Propranolol is a nonselective β-adrenergic receptor (βAR) antagonist, has high affinity for the β1AR and β2AR with Ki values of 1.8 nM and 0.8 nM, respectively[1].	C16H22ClNO2	O[C@@H](COC1=C2C=CC=CC2=CC=C1)CNC(C)C.[H]Cl	GPCR/G Protein; Neuronal Signaling	Endocrinology; Neurological Disease; Cardiovascular Disease	Launched	1.58593e+06	56.165	44.1435	1.27233	15.7744	11.1875	0.0138236
HY-75087	(R)-pyrrolidine-2-carboxylic acid	(+)-(R)-Proline; (R)-(+)-Proline; (R)-2-Carboxypyrrolidine; (R)-Proline	344-25-2	115.13	Endogenous Metabolite		(R)-pyrrolidine-2-carboxylic acid is an endogenous metabolite.	C5H9NO2	O=C(O)[C@@H]1NCCC1	Metabolic Enzyme/Protease	Metabolic Disease	No Development Reported	826228	31.0837	37.5773	0.827194	19.0875	13.5372	0.452535
HY-13755A	(R)-Sulforaphane	L-Sulforaphane	142825-10-3	177.29	Others	Free Base	(R)-Sulforaphane (L-Sulforaphane) is a highly potent inducer of the Keap1/Nrf2/ARE pathway. (R)-Sulforaphane is a far more potent inducer of the carcinogen-detoxifying enzyme systems in rat liver and lung than the S-isomer[1][2].	C6H11NOS2	O=[S@@](CCCCN=C=S)C	Others	Cancer	No Development Reported	968870	24.2107	19.2077	1.26047	1.58477	1.12395	0.39629
HY-B0371B	(R)-Terazosin		109351-34-0	387.43	Adrenergic Receptor	Free Base	(R)-Terazosin is an active R-enantiomer of Terazosin. (R)-Terazosin is a potent α1-adrenoceptor antagonist with Ki values of 6.51 nM, 1.01 nM and 1.97 nM for α1a, α1b and α1d-adrenoceptor, respectively[1].	C19H25N5O4	O=C(N1CCN(C2=NC(N)=C3C=C(OC)C(OC)=CC3=N2)CC1)[C@@H]4OCCC4	GPCR/G Protein; Neuronal Signaling	Endocrinology	Launched	1077229	42.3228	37.2001	1.13771	16.3306	11.582	0.448389
HY-135336	(R)-Verapamil (hydrochloride)	(R)-(+)-Verapamil (hydrochloride)	38176-02-2	491.06	Apoptosis; P-glycoprotein	Hydrochloride	(R)-Verapamil hydrochloride ((R)-(+)-Verapamil hydrochloride) is a P-Glycoprotein inhibitor. (R)-Verapamil hydrochloride blocks MRP1 mediated transport, resulting in chemosensitization of MRP1-overexpressing cells to anticancer drugs[1][2].	C27H39ClN2O4	COC1=C(OC)C=CC(CCN(C)CCC[C@](C#N)(C2=CC(OC)=C(OC)C=C2)C(C)C)=C1.Cl	Apoptosis; Membrane Transporter/Ion Channel	Cancer	Launched	1409717	44.8945	49.16	0.913232	23.8008	16.88	0.476602
HY-59125	(R,R)-(+)-Hydrobenzoin		52340-78-0	214.26	Endogenous Metabolite	Free Base	(R,R)-(+)-Hydrobenzoin is a organocatalysts[1].	C14H14O2	O[C@H](C1=CC=CC=C1)[C@@H](C2=CC=CC=C2)O	Metabolic Enzyme/Protease	Others	No Development Reported	1.26383e+06	36.3098	39.2857	0.924249	4.2373	3.00518	0.500739
HY-N6937	(R,R)-Secoisolariciresinol diglucoside	(R,R)-SDG; (R,R)-LGM2605	158932-33-3	686.70	Others	Free Base	(R,R)-Secoisolariciresinol diglucoside ((R,R)-SDG) is the minor isomer of Secoisolariciresinol diglucoside in flaxseed. (R,R)-Secoisolariciresinol diglucoside ((R,R)-SDG) possesses antioxidant and free radical scavenging activities and DNA-radioprotective properties. (R,R)-Secoisolariciresinol diglucoside ((R,R)-SDG) inhibits myeloperoxidase (MPO) activity by suppressing both the peroxidase and c…	C32H46O16	COC(C=C1C[C@@H](CO[C@@H]2O[C@@H]([C@H]([C@@H]([C@H]2O)O)O)CO)[C@H](CO[C@@H]3O[C@@H]([C@H]([C@@H]([C@H]3O)O)O)CO)CC4=CC(OC)=C(C=C4)O)=C(C=C1)O	Others	Inflammation/Immunology	No Development Reported	870666	22.4742	23.8246	0.943322	6.15837	4.36764	0.659868
HY-18767A	(R,S)-Ivosidenib	(R,S)-AG-120	2070009-31-1	582.96	Isocitrate Dehydrogenase (IDH)	Free Base	(R,S)-Ivosidenib ((R,S)-AG-120) is the less active enantiomer of Ivosidenib (AG-120)[1].	C28H22ClF3N6O3	FC1(F)CC(NC([C@H](N(C2=CC(F)=CN=C2)C([C@@H](N3C4=NC=CC(C#N)=C4)CCC3=O)=O)C5=CC=CC=C5Cl)=O)C1	Metabolic Enzyme/Protease	Cancer	Phase 3	1330048	39.5855	29.09	1.24594	5.83205	4.13621	0.200702
HY-N0168A	(Rac)-Hesperetin		69097-99-0	302.28	Apoptosis; Autophagy; p38 MAPK		(Rac)-Hesperetin is the racemate of Hesperetin. Hesperetin is a natural flavanone, and acts as a potent and broad-spectrum inhibitor against human UGT activity. Hesperetin induces apoptosis via p38 MAPK activation.	C16H14O6	O=C1CC(C2=CC=C(OC)C(O)=C2)OC3=CC(O)=CC(O)=C13	Apoptosis; Autophagy; MAPK/ERK Pathway	Cancer; Neurological Disease	No Development Reported	496356	15.2458	19.3593	0.787519	9.04606	6.41564	0.251094
HY-N7199	(Rac)-Hydnocarpin		51419-48-8	464.42	Others	Free Base	(Rac)-Hydnocarpin is a flavonoid isolated from Hydnocarpus wightiana Blume, and exhibits moderate cytotoxic on cancer cells[1].	C25H20O9	O=C1C=C(C2=CC=C(OC(C3=CC=C(O)C(OC)=C3)C(CO)O4)C4=C2)OC5=CC(O)=CC(O)=C15	Others	Cancer	No Development Reported	1533984	50.9108	41.8494	1.21652	9.06213	6.42704	0.0234752
HY-129467	(Rac)-Idroxioleic acid	2-Hydroxyoleic acid; 2-OHOA	56472-29-8	298.46	Apoptosis	Free Acid	(Rac)-Idroxioleic acid (2-Hydroxyoleic acid) is a synthetic oleic acid (OA) derivative that binds to the plasma membrane and alters lipid organization. (Rac)-Idroxioleic acid has anti-tumor effect[1].	C18H34O3	CCCCCCCC/C=C\CCCCCCC(O)C(O)=O	Apoptosis	Cancer	Phase 2	1371084	75.5745	57.3	1.31893	0.405505	0.287592	0.0557467
HY-119486A	(Rac)-Tavapadon	(Rac)-PF-06649751; (Rac)-CVL-751	1643462-64-9	391.34	Dopamine Receptor		(Rac)-Tavapadon ((Rac)-PF-06649751) is a potent and selective noncatechol dopamine D1 receptor agonist. (Rac)-Tavapadon displays potent full agonism in the GS activation assay as well as partial agonism in the β-arrestin2 recruitment assay (GS-cAMP, EC50=0.8 nM; β-arrestin2, EC50=68 nM). (Rac)-Tavapadon has antiparkinsonian activity[1].	C19H16F3N3O3	O=C1NC(C(C)=C(C2=CC=C(OC3=NC=CC=C3C(F)(F)F)C=C2C)N1C)=O	GPCR/G Protein; Neuronal Signaling	Neurological Disease	Phase 3	557284	24.8053	34.5	0.718994	21.2221	15.0512	0.391707
HY-111664A	(S)​-​(-​)​-​Citronellal	(-​)​-​Citronellal	1478991	154.25	Endogenous Metabolite		(S)-(-)-Citronellal ((-)-Citronellal) is a monoterpenoid compound found in Corymbia citriodora and Cymbopogon nardus essential oils[1][2].	C10H18O	C/C(C)=C\CC[C@H](C)CC=O	Metabolic Enzyme/Protease	Metabolic Disease	No Development Reported	733174	32.8363	32.0355	1.025	0.74957	0.53161	0.854839
HY-116514	(S)-(−)-Perillyl alcohol		18457-55-1	152.23	Apoptosis; Endogenous Metabolite	Free Base	(S)-(?)-Perillyl alcohol is a monoterpene found in lavender, inhibits farnesylation of Ras, upregulates the mannose-6-phosphate receptor and induces apoptosis. Anti-cancer activity[1].	C10H16O	OCC1=CC[C@@H](C(C)=C)CC1	Apoptosis; Metabolic Enzyme/Protease	Cancer	No Development Reported	2.09726e+06	25.6448	23.6409	1.08477	5.2052	3.69163	0.566091
HY-78093A	(S)-(-)-Phenylethanol		1445-91-6	122.16	Endogenous Metabolite		(S)-(-)-Phenylethanol is an endogenous metabolite.	C8H10O	O[C@@H](C)C1=CC=CC=C1	Metabolic Enzyme/Protease	Metabolic Disease	No Development Reported	844240	19.058	19.3436	0.985236	5.01471	3.55653	0.927852
HY-79334	(S)-(+)-1,2-Propanediol		4254-15-3	76.09	Endogenous Metabolite	Free Base	(S)-(+)-1,2-Propanediol is an endogenous metabolite.	C3H8O2	C[C@H](O)CO	Metabolic Enzyme/Protease	Others	No Development Reported	916574	24.3561	30.0644	0.810131	1.61357	1.14438	0.456873
HY-78131A	(S)-(+)-Ibuprofen	(S)-Ibuprofen	51146-56-6	206.28	COX	Free Acid	(S)-(+)-Ibuprofen ((S)-Ibuprofen), a S(+)-enantiomer of Ibuprofen, is a potent COX-1 and COX-2 inhibitor with IC50s of 2.1 μM and 1.6 μM, respectively. (S)-(+)-Ibuprofen has analgesic, anti-inflammatory, anticancer and antipyretic effects[1][2].	C13H18O2	OC([C@H](C1=CC=C(CC(C)C)C=C1)C)=O	Immunology/Inflammation	Inflammation/Immunology	Launched	435305	23.0175	26.44	0.679724	3.22596	2.28791	0.493825
HY-N0095	(S)-10-Hydroxycamptothecin	10-HCPT; 10-Hydroxycamptothecin	19685-09-7	364.35	Apoptosis; Topoisomerase	Free Base	(S)-10-Hydroxycamptothecin (10-HCPT;10-Hydroxycamptothecin) is a DNA topoisomerase I inhibitor of isolated from the Chinese plant Camptotheca accuminata. (S)-10-Hydroxycamptothecin exhibits a remarkable apoptosis-inducing effect. (S)-10-Hydroxycamptothecin has the potential for hepatoma, gastric carcinoma, colon cancer and leukaemia treatment[1][2][3][4].	C20H16N2O5	O=C1[C@](O)(CC)C2=C(CO1)C(N3CC4=CC5=CC(O)=CC=C5N=C4C3=C2)=O	Apoptosis; Cell Cycle/DNA Damage	Cancer	Phase 2	365710	27.8996	44.06	0.633218	2.92933	2.07754	0.261485
HY-N0095	(S)-10-Hydroxycamptothecin	10-HCPT; 10-Hydroxycamptothecin	19685-09-7	364.35	Apoptosis; Topoisomerase	Free Base	(S)-10-Hydroxycamptothecin (10-HCPT;10-Hydroxycamptothecin) is a DNA topoisomerase I inhibitor of isolated from the Chinese plant Camptotheca accuminata. (S)-10-Hydroxycamptothecin exhibits a remarkable apoptosis-inducing effect. (S)-10-Hydroxycamptothecin has the potential for hepatoma, gastric carcinoma, colon cancer and leukaemia treatment[1][2][3][4].	C20H16N2O5	O=C1[C@](O)(CC)C2=C(CO1)C(N3CC4=CC5=CC(O)=CC=C5N=C4C3=C2)=O	Apoptosis; Cell Cycle/DNA Damage	Cancer	Phase 2	738258	16.3174	26.6094	0.613221	12.2417	8.68205	0.0267468
HY-W016798	(S)-2-acetamido-4-amino-4-oxobutanoic acid		4033-40-3	174.15	Endogenous Metabolite		(S)-2-acetamido-4-amino-4-oxobutanoic acid is an endogenous metabolite.	C6H10N2O4	NC(C[C@@H](C(O)=O)NC(C)=O)=O	Metabolic Enzyme/Protease	Metabolic Disease	No Development Reported	1000011	43.7138	39.4627	1.10773	1.60707	1.13977	0.227342
HY-30220	(S)-2-Hydroxy-3-phenylpropanoic acid		20312-36-1	166.17	Endogenous Metabolite	Free Acid	(S)-2-Hydroxy-3-phenylpropanoic acid is a product of phenylalanine catabolism. An elevated level of phenyllactic acid is found in body fluids of patients with or phenylketonuria.	C9H10O3	O=C(O)[C@@H](O)CC1=CC=CC=C1	Metabolic Enzyme/Protease	Metabolic Disease	No Development Reported	2.36782e+06	32.3407	28.7905	1.12331	10.9245	7.7479	0.493695
HY-W050031	(S)-3-Hydroxybutanoic acid	(S)-β-Hydroxybutanoic acid; L-(+)-3-Hydroxybutyric acid; L-β-Hydroxybutyric acid	6168-83-8	104.10	Endogenous Metabolite	Free Acid	(S)-3-Hydroxybutanoic acid is a normal human metabolite, that has been found elevated in geriatric patients remitting from depression. In humans, 3-Hydroxybutyric acid is synthesized in the liver from acetyl-CoA, and can be used as an energy source by the brain when blood glucose is low.	C4H8O3	C[C@H](O)CC(O)=O	Metabolic Enzyme/Protease	Others	No Development Reported	758476	29.0398	27.6296	1.05104	3.79136	2.68891	0.784986
HY-113380	(S)-b-aminoisobutyric acid		4249-19-8	103.12	Endogenous Metabolite	Free Acid	(S)-b-aminoisobutyric acid is a non-protein amino acid originating from the catabolism of thymine and valine.	C4H9NO2	O=C(O)[C@@H](C)CN	Metabolic Enzyme/Protease	Metabolic Disease	No Development Reported	1010117	27.2126	19.624	1.3867	9.94625	7.05408	0.48017
HY-19323A	(S)-Ceralasertib	(S)-AZD6738	1352226-87-9	412.51	ATM/ATR	Free Base	(S)-Ceralasertib ((S)-AZD6738) is extracted from patent WO2011154737A1, Compound II, exhibits an IC50 of 2.578 nM[1]. (S)-Ceralasertib is a potent and selective sulfoximine morpholinopyrimidine ATR inhibitor with excellent preclinical physicochemical and pharmacokinetic (PK) characteristics. (S)-Ceralasertib is developed improving aqueous solubility and eliminates CYP3A4 time-dependent inhibition…	C20H24N6O2S	O=[S@](C1(CC1)C2=NC(C3=C4C(NC=C4)=NC=C3)=NC(N5CCOC[C@H]5C)=C2)(C)=N	Cell Cycle/DNA Damage; PI3K/Akt/mTOR	Cancer	Phase 2	1304084	48.7375	49.44	0.985791	3.26359	2.3146	0.897234
HY-100549	(S)-Crizotinib		1374356-45-2	450.34	Apoptosis; DNA/RNA Synthesis	Free Base	(S)-Crizotinib is a potent and selective MTH1 (mutT homologue) inhibitor with an IC50 of 330 nM. (S)-Crizotinib disrupts nucleotide pool homeostasis via MTH1 inhibition, induces an increase in DNA single strand breaks, activates DNA repair in human colon carcinoma cells, and effectively suppresses tumour growth in animal models[1].	C21H22Cl2FN5O	NC1=NC=C(C2=CN(C3CCNCC3)N=C2)C=C1O[C@H](C4=C(Cl)C=CC(F)=C4Cl)C	Apoptosis; Cell Cycle/DNA Damage	Cancer	Launched	1.17881e+06	33.1276	30.0844	1.10116	21.5281	10.7641	0.618613
HY-15123	(S)-Flurbiprofen	Esflurbiprofen	51543-39-6	244.26	COX; PGE synthase	Free Acid	(S)-Flurbiprofen is an active enantiomer of Flurbiprofen, with IC50 values of 0.48 μM and 0.47 μM for COX-1 and COX-2, respectively[1].	C15H13FO2	O=C(O)[C@@H](C)C1=CC=C(C2=CC=CC=C2)C(F)=C1	Immunology/Inflammation	Inflammation/Immunology	Launched	1.44783e+06	68.4417	37.28	1.83588	22.2824	15.8031	0.0209412
HY-30215	(S)-Leucic acid		13748-90-8	132.16	Endogenous Metabolite	Free Acid	(S)-Leucic acid is an amino acid metabolite.	C6H12O3	O=C(O)[C@@H](O)CC(C)C	Metabolic Enzyme/Protease	Others	No Development Reported	1121427	29.2738	29.926	0.978206	3.50521	2.48596	0.912003
HY-Y1069	(S)-Malic acid	(S)-Hydroxybutanedioic acid; (S)-E 296	97-67-6	134.09	Endogenous Metabolite	Free Acid	(S)-Malic acid ((S)-2-Hydroxysuccinic acid) is a dicarboxylic acid in naturally occurring form, contributes to the pleasantly sour taste of fruits and is used as a food additive.	C4H6O5	O=C(O)[C@@H](O)CC(O)=O	Metabolic Enzyme/Protease	Metabolic Disease	No Development Reported	1063514	46.4897	39.4627	1.17807	3.42038	2.4258	0.0602347
HY-14200	(S)-Rasagiline	TVP1022; S-PAI	185517-74-2	171.24	Monoamine Oxidase	Free Base	(S)-Rasagiline (TVP1022) is the relatively inactive S-enantiomer form of Rasagiline. Rasagiline is a highly potent selective irreversible MAO inhibitor with IC50s of 4.43?nM and 412?nM for rat brain MAO B and A activity, respectively[1].	C12H13N	C#CCN[C@H]1CCC2=CC=CC=C21	Neuronal Signaling	Neurological Disease	Launched	1.41644e+06	20.8389	12.99	0.563652	17.1876	12.1898	0.110045
HY-B0371D	(S)-Terazosin		109351-33-9	387.43	Adrenergic Receptor	Free Base	(S)-Terazosin is an active S-enantiomer of Terazosin. (S)-Terazosin is a potent and high-affinity α-adrenoceptor antagonist with Ki values of 3.91 nM, 0.79 nM and 1.16 nM for α1a, α1b and α1d-adrenoceptor, respectively. (S)-Terazosin also has high-affinity for α2a, α2B and α2c-adrenoceptor with Ki values of 729 nM, 3.5 nM and 46.4 nM, respectively[1].	C19H25N5O4	O=C(N1CCN(C2=NC(N)=C3C=C(OC)C(OC)=CC3=N2)CC1)[C@H]4OCCC4	GPCR/G Protein; Neuronal Signaling	Endocrinology	Launched	1274186	50.061	37.2001	1.34572	3.14317	2.2292	0.0374705
HY-17380	(S)-Timolol (Maleate)	L-714,465 (Maleate); MK 950	26921-17-5	432.49	Adrenergic Receptor	Maleate	(S)-Timolol Maleate (L-714,465 Maleate) is a non-cardioselective hydrophilic β-adrenoceptor blocker. (S)-Timolol Maleate is widely used as standard medication for intraocular pressure (glaucoma) by preventing the production of aqueous humor. (S)-Timolol Maleate can be used for hypertension, angina pectoris and myocardial infarction[1][2][3].	C17H28N4O7S	O[C@H](COC1=NSN=C1N2CCOCC2)CNC(C)(C)C.O=C(O)/C=C\C(O)=O	GPCR/G Protein; Neuronal Signaling	Neurological Disease; Cardiovascular Disease	Launched	1123398	30.6057	35.35	0.865791	5.58284	3.95946	0.519811
HY-135336A	(S)-Verapamil (hydrochloride)	(S)-(-)-Verapamil (hydrochloride)	36622-28-3	491.06	Apoptosis; Calcium Channel; Leukotriene Receptor	Hydrochloride	(S)-Verapamil hydrochloride (S(-)-Verapamil hydrochloride) inhibits leukotriene C4 (LTC4) and calcein transport by MRP1. (S)-Verapamil hydrochloride leads to the death of potentially resistant tumor cells[1][2].	C27H39ClN2O4	COC1=C(OC)C=CC(CCN(C)CCC[C@@](C#N)(C2=CC(OC)=C(OC)C=C2)C(C)C)=C1.Cl	Apoptosis; GPCR/G Protein; Membrane Transporter/Ion Channel; Neuronal Signaling	Cancer	Launched	1093773	34.8328	49.16	0.70856	12.8791	9.13409	0.00339099
HY-13212	(Z)-2-Decenoic acid	cis-2-Decenoic acid	15790-91-7	170.25	Others	Free Acid	(Z)-2-decenoic acid (cis-2-Decenoic acid) is an unsaturated fatty acid produced by Pseudomonas aeruginosa. (Z)-2-decenoic acid induces a dispersion response in biofilms formed by a range of gram-negative bacteria, including P. aeruginosa, and by gram-positive bacteria. (Z)-2-decenoic acid inhibits biofilm development[1].	C10H18O2	CCCCCCC/C=C\C(O)=O	Others	Cancer	No Development Reported	2.43163e+06	33.2123	28.7905	1.15358	15.3418	10.8807	0.429571
HY-W016814	(Z)-Aconitic acid	cis-Aconitic acid	585-84-2	174.11	Endogenous Metabolite		(Z)-Aconitic acid (cis-Aconitic acid) is the cis-isomer of Aconitic acid. (Z)-Aconitic acid (cis-Aconitic acid) is an intermediate in the tricarboxylic acid cycle produced by the dehydration of citric acid.	C6H6O6	O=C(O)/C([H])=C(C(O)=O)/CC(O)=O.	Metabolic Enzyme/Protease	Others	No Development Reported	947538	24.4585	23.8246	1.02661	0.79279	0.562263	0.822829
HY-B1583	(Z)-Capsaicin	Zucapsaicin; Civamide; cis-Capsaicin	25775-90-0	305.41	HSV; TRP Channel	Free Base	(Z)-Capsaicin is the cis isomer of capsaicin, acts as an orally active TRPV1 agonist, and is used in the research of neuropathic pain.	C18H27NO3	CC(C)/C=C\CCCCC(NCC1=CC=C(O)C(OC)=C1)=O	Anti-infection; Membrane Transporter/Ion Channel; Neuronal Signaling	Neurological Disease	Launched	826293	19.9192	23.56	0.845466	7.43592	5.2737	0.590203
HY-110066	(Z)-Guggulsterone		39025-23-5	312.45	Akt; Apoptosis; VEGFR	Free Base	Z-guggulsterone, a constituent of Indian Ayurvedic medicinal plant Commiphora mukul, inhibits the growth of human prostate cancer cells by causing apoptosis. Z-guggulsterone inhibits angiogenesis by suppressing the VEGF–VEGF-R2–Akt signaling axis[1].	C21H28O2	C[C@@]1(/C2=C/C)[C@](CC2=O)([H])[C@@]3([H])[C@]([C@@]4(C(CC3)=CC(CC4)=O)C)([H])CC1.[Z]	Apoptosis; PI3K/Akt/mTOR; Protein Tyrosine Kinase/RTK	Cancer	No Development Reported	1.03868e+06	31.9035	19.3593	1.64797	0.723527	0.51314	0.00803486
HY-N0401A	(Z)-Ligustilide		81944-09-4	190.24	Bacterial	Free Base	(Z)-Ligustilide is extracted from Ligusticum chuanxiong Hort, has antimicrobial and antifungal activity, exhibits an average antifungal score of 5.6[1]. (Z)-Ligustilide inhibits the expression of FATP5 and DGAT, inhibits fatty acid uptake and esterification in mice and has potential as therapeutics for nonalcoholic fatty liver disease (NAFLD) [2].	C12H14O2	O=C1O/C(C2=C1C=CCC2)=C\CCC.[(Z)]	Anti-infection	Infection; Metabolic Disease	No Development Reported	1.435e+06	47.6258	41.8494	1.13803	4.11681	2.91972	0.0898077
HY-108324	(Z)-Thiothixene		3313-26-6	443.63	5-HT Receptor	Free Base	(Z)-Thiothixene is an antagonist of serotonergic receptor extracted from patent US 20150141345 A1.	C23H29N3O2S2	O=S(C1=CC(/C2=C\CCN3CCN(C)CC3)=C(SC4=C2C=CC=C4)C=C1)(N(C)C)=O	GPCR/G Protein; Neuronal Signaling	Neurological Disease	Launched	1495113	54.6118	42.54	1.28378	22.8538	16.2084	0.128975
HY-N2434	[10]-Shogaol		36752-54-2	332.48	COX	Free Base	[10]-Shogaol is an antioxidant from Zingiber officinale for human skin cell growth and a migration enhancer. [10]-Shogaol inhibits COX-2 with an IC50 of 7.5 μM and has antiproliferation activity[1][2][3].	C21H32O3	CCCCCCCCC/C=C/C(CCC1=CC=C(O)C(OC)=C1)=O	Immunology/Inflammation	Cancer	No Development Reported	533339	23.8864	32.0355	0.745622	8.08594	5.73471	0.0931425
HY-14615	[6]-Gingerol	(S)-(+)-[6]Gingerol; 6-Gingerol	23513-14-6	294.39	AMPK; Apoptosis	Free Base	[6]-Gingerol is an active compound isolated from Ginger (Zingiber officinale Rosc), exhibits a variety of biological activities including anticancer, anti-inflammation, and anti-oxidation.	C17H26O4	CCCCC[C@H](O)CC(CCC1=CC=C(O)C(OC)=C1)=O	Apoptosis; Epigenetics; PI3K/Akt/mTOR	Cancer	No Development Reported	892914	34.8163	32.8767	1.05899	10.5372	7.47318	0.701514
HY-N2435	[8]-Shogaol		36700-45-5	304.42	Apoptosis; COX	Free Base	[8]-Shogaol, one of the pungent phenolic compounds in ginger, exhibits anti-platelet activity (IC50=5 μM) and inhibits COX-2 (IC50=17.5 μM). [8]-Shogaol induces apoptosis in human leukemia cells[1][2][3][4].	C19H28O3	CCCCCCC/C=C/C(CCC1=CC=C(O)C(OC)=C1)=O	Apoptosis; Immunology/Inflammation	Cancer	No Development Reported	1.68419e+06	35.3926	33.863	1.04517	7.5194	5.33291	0.795993
HY-P0288	[Leu5]-Enkephalin	Leu-enkephalin; Leucine enkephalin; Leucyl-enkephalin	58822-25-6	555.62	Endogenous Metabolite; Opioid Receptor	Free Acid	[Leu5]-Enkephalin is a pentapeptide with morphine like properties. [Leu5]-Enkephalin is a five amino acid endogenous peptide that acts as an agonist at opioid receptors.	C28H37N5O7	CC(C)C[C@@H](C(O)=O)NC([C@H](CC1=CC=CC=C1)NC(CNC(CNC([C@H](CC2=CC=C(C=C2)O)N)=O)=O)=O)=O	GPCR/G Protein; Metabolic Enzyme/Protease; Neuronal Signaling	Neurological Disease	No Development Reported	1291852	32.6995	28.2489	1.15755	10.5981	7.51639	0.201961
HY-N6838	1,1,1,1-Kestohexaose		62512-19-0	990.86	Others	Free Base	1,1,1,1-Kestohexaose is a fructan oligomer isolated from Poa ampla[1].	C36H62O31	OC[C@]1(O[C@H](CO)[C@@H](O)[C@@H]1O)OC[C@]2(O[C@H](CO)[C@@H](O)[C@@H]2O)OC[C@]3(O[C@H](CO)[C@@H](O)[C@@H]3O)OC[C@]4(O[C@H](CO)[C@@H](O)[C@@H]4O)OC[C@]5(O[C@H](CO)[C@@H](O)[C@@H]5O)O[C@H]6O[C@@H]([C@@H](O)[C@H](O)[C@H]6O)CO	Others	Others	No Development Reported	978044	24.7563	28.2489	0.876363	1.18945	0.843584	0.214114
HY-W006416	1,2,3,4-Tetramethylbenzene		488-23-3	134.22	Others		1,2,3,4-Tetramethylbenzene consists of a benzene ring with four methyl groups (-CH3) as a substituent. 1,2,3,4-Tetramethylbenzene is a specialty product for biochemistry research[1].	C10H14	CC1=CC=C(C)C(C)=C1C	Others	Others	No Development Reported	1402815	29.4796	33.863	0.870556	4.2427	3.00901	0.448473
HY-111832	1,2,3,6-Tetragalloylglucose	TeGG	79886-50-3	788.57	Others	Free Base	1,2,3,6-Tetragalloylglucose is a potent UDP glucuronosyltransferase 1 family, polypeptide A1 (UGT1A1) inhibitor, with a Ki of 1.68 μM[1].	C34H28O22	O=C(C1=CC(O)=C(O)C(O)=C1)O[C@@H]2[C@H]([C@@H]([C@@H](COC(C3=CC(O)=C(O)C(O)=C3)=O)O[C@H]2OC(C4=CC(O)=C(O)C(O)=C4)=O)O)OC(C5=CC(O)=C(O)C(O)=C5)=O	Others	Metabolic Disease	No Development Reported	952762	55.1107	47.6772	1.15591	18.0458	12.7984	0.222574
HY-W017092	1,2,3-Trimethoxybenzene		634-36-6	168.19	Others		1,2,3-Trimethoxybenzene is a member of the class of compounds known as anisoles. 1,2,3-Trimethoxybenzene can be found in tea, which makes 1,2,3-trimethoxybenzene a potential biomarker for the consumption of this food product.	C9H12O3	COC1=C(OC)C(OC)=CC=C1	Others	Others	No Development Reported	923386	46.4766	35.4089	1.31257	5.60785	3.9772	0.0211283
HY-W010451	1,2,4-Trihydroxybenzene		533-73-3	126.11	Calcium Channel		1,2,4-Trihydroxybenzene (Hydroxyhydroquinone), a by-product of coffee bean roasting, increases intracellular Ca2+ concentration in rat thymic lymphocytes[1].	C6H6O3	OC1=CC=C(O)C=C1O	Membrane Transporter/Ion Channel; Neuronal Signaling	Cardiovascular Disease	No Development Reported	1.79545e+06	37.7306	33.863	1.11421	0.262346	0.186061	0.494799
HY-W007347	1,2-Cyclohexanedione		765-87-7	112.13	Endogenous Metabolite		1,2-Cyclohexanedione is an endogenous metabolite.	C6H8O2	O=C1C(CCCC1)=O	Metabolic Enzyme/Protease	Metabolic Disease	No Development Reported	1834705	30.1024	28.216	1.06686	3.44106	2.44046	0.571668
HY-B1812	1,2-Dimethoxybenzene		91-16-7	138.16	Others		1,2-Dimethoxybenzene is an naturally occurring insect attractant[1].	C8H10O2	COC1=CC=CC=C1OC	Others	Others	No Development Reported	1.11087e+06	38.9884	36.9091	1.05633	0.542433	0.384704	0.57457
HY-Y0678	1,3,5-Trimethoxybenzene		621-23-8	168.19	Endogenous Metabolite; Others		1,3,5-Trimethoxybenzene is a key component of the Chinese rose odor. 1,3,5-Trimethoxybenzene is synthesized in three successive methylation steps from phloroglucinol, the initial precursor. 1,3,5-Trimethoxybenzene is an effective sedative[1].	C9H12O3	COC1=CC(OC)=CC(OC)=C1	Metabolic Enzyme/Protease; Others	Neurological Disease	No Development Reported	3482456	52.9693	20.0289	2.64464	22.2187	15.7579	0.000312205
HY-N1412	1,3-Dicaffeoylquinic acid	1,3-O-Dicaffeoylquinic acid; 1,5-Dicaffeoylquinic acid	19870-46-3	516.45	Akt; PI3K; Reactive Oxygen Species	Free Acid	1,3-Dicaffeoylquinic acid is a caffeoylquinic acid derivative that exhibits antioxidant activity and radical scavenging activity.	C25H24O12	O=C([C@@]1(OC(/C=C/C2=CC=C(O)C(O)=C2)=O)C[C@@H](OC(/C=C/C3=CC=C(O)C(O)=C3)=O)[C@H](O)[C@H](O)C1)O	Immunology/Inflammation; Metabolic Enzyme/Protease; NF-κB; PI3K/Akt/mTOR	Neurological Disease	No Development Reported	989530	30.0389	39.4126	0.762163	4.97337	3.52721	0.2966
HY-Y0335	1,3-Dihydroxyacetone		96-26-4	90.08	Endogenous Metabolite; Others		1,3-Dihydroxyacetone (DHA), the main active ingredient in sunless tanning skin-care preparations and an important precursor for the synthesis of various fine chemicals, is produced on an industrial scale by microbial fermentation of glycerol over Gluconobacter oxydans[1].	C3H6O3	O=C(CO)CO	Metabolic Enzyme/Protease; Others	Others	No Development Reported	1699152	27.8784	28.216	0.988036	4.03573	2.86222	0.919568
HY-34487	1,3-Dimethoxybenzene		151-10-0	138.16	Others		1,3-Dimethoxybenzene belongs to the class of organic compounds known as dimethoxybenzenes. 1,3-Dimethoxybenzene is an intermediate in synthesis of organic compounds[1].	C8H10O2	COC1=CC(OC)=CC=C1	Others	Others	No Development Reported	1.18142e+06	76.3819	49.71	1.53655	65.8817	46.7246	0.134848
HY-W002168	1,3-Dimethylpyrazole		694-48-4	96.13	Others		1,3-Dimethylpyrazole is a bioactive compound isolated from Moso Bamboo Root[1].	C5H8N2	CC(C=C1)=NN1C	Others	Others	No Development Reported	876742	26.9295	19.3593	1.39104	5.58452	3.96065	0.113536
HY-W008343	1,3-Dimethyluracil		874-14-6	140.14	Endogenous Metabolite	Free Base	1,3-Dimethyluracil is a pyrimidone derives from a uracil. 1,3-Dimethyluracil found occasionally in human urine. 1,3-Dimethyluracil shows inhibition activity against hCA I and hCA II (human carbonic anhydrase) with Ki of 316.2 μM and 166.4 μM, respectively[1][2].	C6H8N2O2	CN1C=CC(=O)N(C)C1=O	Metabolic Enzyme/Protease	Metabolic Disease	No Development Reported	1762720	26.8116	20.0289	1.33864	5.91988	4.1985	0.0579502
HY-W014993	1,3-Dimethyluric acid		944-73-0	196.16	Endogenous Metabolite	Free Base	1,3-Dimethyluric acid is a product of theophylline metabolism in man. 1,3-Dimethyluric acid is one of the purine components in urinary calculi.	C7H8N4O3	O=C(N1C)N(C)C2=C(NC(N2)=O)C1=O	Metabolic Enzyme/Protease	Others	No Development Reported	1.82104e+06	29.8783	28.216	1.05892	3.44508	2.44332	0.617818
HY-W001189	1,3-Dithiane		505-23-7	120.24	Bacterial; Endogenous Metabolite		1,3-Dithiane is a protected formaldehyde anion equivalent that could serve as a useful labeled synthon[1]. 1,3-Dithiane is also a sulfur-containing Maillard reaction products (MRPs) found in boiled beef extracts. 1,3-Dithiane shows a potent direct-acting mutagenicity toward S. typhimurium TA98 and TA100[2].	C4H8S2	S1CSCCC1	Anti-infection; Metabolic Enzyme/Protease	Infection	No Development Reported	2.06028e+06	33.8035	28.216	1.19803	1.08321	0.768236	0.100834
HY-W017758	1,3-Propanediol		504-63-2	76.09	Others		1,3-Propanediol is produced in nature by the fermentation of glycerol in microorganism[1].	C3H8O2	OCCCO	Others	Others	No Development Reported	1.74136e+06	36.594	33.863	1.08065	9.06524	6.42925	0.652956
HY-N6839	1,4-b-D-Xylopentaose		49694-20-4	678.59	Others	Free Base	1,4-b-D-Xylopentaose (Xylopentaose) consists of five b-1,4 xylose sugars[1].	C25H42O21	O[C@H]([C@H]([C@H](O[C@@]1([H])[C@@H]([C@H]([C@H](O)CO1)O)O)CO2)O)[C@]2([H])O[C@H]3[C@@H]([C@H]([C@H](O[C@@]4([H])[C@@H]([C@H]([C@H](O[C@H](CO)[C@H](O)[C@@H](O)C=O)OC4)O)O)OC3)O)O	Others	Others	No Development Reported	1.75672e+06	36.9167	33.863	1.09018	1.39194	0.987192	0.588869
HY-N7117	1,4-Cineole		470-67-7	154.25	Endogenous Metabolite; TRP Channel	Free Base	1,4-Cineole is a widely distributed, natural, oxygenated monoterpene[1]. 1,4-Cineole, present in eucalyptus oil, activates both human TRPM8 and human TRPA1[2].	C10H18O	CC(C12CCC(O2)(C)CC1)C	Membrane Transporter/Ion Channel; Metabolic Enzyme/Protease; Neuronal Signaling	Cancer; Inflammation/Immunology	No Development Reported	514490	20.5102	36.4286	0.563024	10.4052	7.37956	0.00209941
HY-118840	1,4-D-Gulonolactone		1615286	178.14	Endogenous Metabolite		1,4-D-Gulonolactone is an endogenous metabolite.	C6H10O6	OC[C@H]([C@@]1(OC([C@@H]([C@@H]1O)O)=O)[H])O	Metabolic Enzyme/Protease	Metabolic Disease	No Development Reported	886450	22.4379	28.2489	0.794292	5.42476	3.84735	0.0604107
HY-Y1781	1,4-Diaminobutane (dihydrochloride)	Putrescine (dihydrochloride)	333-93-7	161.07	Endogenous Metabolite	Hydrochloride	1,4-Diaminobutane (Putrescine) dihydrochloride is an endogenous metabolite, acts as an indicator of pollution-induced stress in higher plants: barley and rape stressed with Cr(III) or Cr(VI)[1][2].	C4H14Cl2N2	NCCCCN.[H]Cl.[H]Cl	Metabolic Enzyme/Protease	Endocrinology	No Development Reported	905856	34.0794	37.5773	0.906915	25.594	18.1518	0.704496
HY-W015780	1,4-Dimethoxybenzene		150-78-7	138.16	Endogenous Metabolite		1,4-Dimethoxybenzene is an endogenous metabolite.	C8H10O2	COC1=CC=C(OC)C=C1	Metabolic Enzyme/Protease	Metabolic Disease	No Development Reported	1.61984e+06	34.0404	33.863	1.00524	12.1393	8.60946	0.977788
HY-W004661	1,4-Dioxane-2,5-diol		23147-58-2	120.10	Endogenous Metabolite		1,4-Dioxane-2,5-diol is an endogenous metabolite.	C4H8O4	OC1OCC(O)OC1	Metabolic Enzyme/Protease	Metabolic Disease	No Development Reported	804521	52.8445	41.5822	1.27084	29.9108	21.2133	0.187025
HY-113075	1,5-Anhydrosorbitol		154-58-5	164.16	Endogenous Metabolite	Free Base	1,5-Anhydrosorbitol is a short-term marker for glycemic control.	C6H12O5	OC[C@@H]1[C@@H](O)[C@H](O)[C@H](CO1)O	Metabolic Enzyme/Protease	Metabolic Disease	No Development Reported	843841	25.9189	19.3593	1.33884	8.01968	5.68772	0.189181
HY-16565	10-Deacetylbaccatin III		32981-86-5	544.59	Others	Free Base	10-Deacetylbaccatin-III is an intermediate for taxol analog preparations. IC50 value: Target: Taxols have exhibit antitumor agents. Several of these taxols can be synthesized from 10- Deacetylbaccatin-III. 10-Deacetylbaccine III is the fifth intermediate of paclitaxel biosynthesis. The biosynthetic pathway consists of approximately 20 enzymatic steps but is not fully elucidated. 10-Deacetylbaccin…	C29H36O10	CC1=C([C@@H](O)C([C@@]2(C)[C@@]3([H])[C@@](CO4)(OC(C)=O)[C@@]4([H])C[C@@H]2O)=O)C(C)(C)[C@@]([C@H]3OC(C5=CC=CC=C5)=O)(O)C[C@@H]1O	Others	Cancer	No Development Reported	866680	37.8855	39.4627	0.960032	11.504	8.15886	0.708362
HY-N1391	10-Deacetyltaxol	10-Deacetylpaclitaxel	78432-77-6	811.87	Microtubule/Tubulin	Free Base	10-Deacetyltaxol (10-Deacetylpaclitaxel) is a taxane derivative isolated from Taxus wallichiana Zucc[1]. 10-Deacetyltaxol (10-Deacetylpaclitaxel) promotes the polymerization of tubulin and to inhibit the depolymerization of microtubules induced by cold or by calcium ions in vitro[2]. 10-Deacetyltaxol (10-Deacetylpaclitaxel) exhibits cytotoxicity in human glial and neuroblastoma cell-lines[3].	C45H49NO13	CC(O[C@]12[C@@]([C@]3([C@@H](O)C[C@@]1([H])OC2)C)([H])[C@@H]([C@]4(C(C)(C([C@@H](O)C3=O)=C(C)[C@@H](OC([C@H](O)[C@H](C5=CC=CC=C5)NC(C6=CC=CC=C6)=O)=O)C4)C)O)OC(C7=CC=CC=C7)=O)=O	Cell Cycle/DNA Damage; Cytoskeleton	Cancer	No Development Reported	1128112	37.4405	41.8494	0.894648	12.8452	9.11004	0.29023
HY-N0448	10-Gingerol		23513-15-7	350.49	Others	Free Base	10-Gingerol is a major pungent constituent in the ginger oleoresin from fresh rhizome, with anti-inflammatory, antioxidant and anti-proliferative activities. 10-Gingerol inhibits the proliferation of MDA-MB-231 tumor cell line with an IC50 of 12.1 μM[1][2].	C21H34O4	CCCCCCCCC[C@H](O)CC(CCC1=CC=C(O)C(OC)=C1)=O	Others	Cancer; Inflammation/Immunology	No Development Reported	2.33248e+06	28.521	23.6409	1.20643	4.77818	3.38878	0.170222
HY-Y0148	10-Hydroxydecanoic acid	NSC 15139	1679-53-4	188.26	Others	Free Acid	10-Hydroxydecanoic acid (NSC 15139) is a saturated fatty acid of 10-hydroxy-trans-2-decenoic acid from royal jelly, with anti-inflammatory activity[1].	C10H20O3	O=C(O)CCCCCCCCCO	Others	Inflammation/Immunology	No Development Reported	2037270	24.9112	23.6409	1.05374	0.0124334	0.00881803	0.703449
HY-N0446	10-Methoxycamptothecin		19685-10-0	378.38	Others	Free Base	10-Methoxycamptothecin is a natural bioactive derivative of camptothecin (CPT) isolated from Camptotheca acuminata, and has been confirmed to possess high anti-cancer properties. 10-Methoxycamptothecin has higher cytotoxicity than 10-hydroxycamptothecin by testing antitumor activity against 2774 cell lines[1].	C21H18N2O5	O=C1[C@](O)(CC)C2=C(CO1)C(N3CC4=CC5=CC(OC)=CC=C5N=C4C3=C2)=O	Others	Cancer	No Development Reported	604998	27.0957	32.0355	0.845803	8.72695	6.18933	0.29935
HY-B0914	10-Undecenoic acid	Undecylenic acid	112-38-9	184.28	Antibiotic; Endogenous Metabolite; Fungal	Free Acid	10-Undecenoic acid was used as a starting reagent in the syntheses of Pheromone (11Z)-hexadecenal.	C11H20O2	C=CCCCCCCCCC(O)=O	Anti-infection; Metabolic Enzyme/Protease	Others	Launched	1.09796e+06	45.0393	44.42	1.01394	34.9189	24.7652	0.952674
HY-B0914	10-Undecenoic acid	Undecylenic acid	112-38-9	184.28	Antibiotic; Endogenous Metabolite; Fungal	Free Acid	10-Undecenoic acid was used as a starting reagent in the syntheses of Pheromone (11Z)-hexadecenal.	C11H20O2	C=CCCCCCCCCC(O)=O	Anti-infection; Metabolic Enzyme/Protease	Others	Launched	1.30717e+06	33.1878	31.1979	1.06378	4.35635	3.08961	0.416191
HY-B0914A	10-Undecenoic acid (zinc salt)	Zinc undecylenate	557-08-4	431.91	Antibiotic; Endogenous Metabolite; Fungal	Zinc	10-Undecenoic acid zinc salt is a natural or synthetic fungistatic fatty acid, is used topically in creams against fungal infections, eczemas, ringworm, and other cutaneous conditions. The zinc provides an astringent action.	C22H38O4Zn	C=CCCCCCCCCC([O-])=O.C=CCCCCCCCCC([O-])=O.[Zn+2]	Anti-infection; Metabolic Enzyme/Protease	Infection	Launched	775345	31.8053	44.42	0.716013	8.9778	6.36723	0.142871
HY-B0914A	10-Undecenoic acid (zinc salt)	Zinc undecylenate	557-08-4	431.91	Antibiotic; Endogenous Metabolite; Fungal	Zinc	10-Undecenoic acid zinc salt is a natural or synthetic fungistatic fatty acid, is used topically in creams against fungal infections, eczemas, ringworm, and other cutaneous conditions. The zinc provides an astringent action.	C22H38O4Zn	C=CCCCCCCCCC([O-])=O.C=CCCCCCCCCC([O-])=O.[Zn+2]	Anti-infection; Metabolic Enzyme/Protease	Infection	Launched	1.065e+06	68.855	49.71	1.38513	21.6855	15.3798	0.0647058
HY-N2056	11-​Keto-​beta-​boswellic acid	11-Keto-β-boswellic acid	17019-92-0	470.68	Leukotriene Receptor; Lipoxygenase; NF-κB	Free Acid	11-Keto-beta-boswellic acid (11-Keto-β-boswellic acid) is a pentacyclic triterpenic acid of the oleogum resin from the bark of the Boswellia serrate tree, popularly known as Indian Frankincense. 11-Keto-beta-boswellic acid has the anti-inflammatory activity is primarily due to inhibit 5-lipoxygenase (5-LOX) and subsequent leukotriene and nuclear factor-kappa B (NF-κB) activation and tumor necrosi…	C30H46O4	C[C@@]1([C@@]2(CC[C@]3(CC[C@H]([C@@H]([C@]3(C2=C4)[H])C)C)C)C)CC[C@@]5([H])[C@](C(O)=O)(C)[C@H](O)CC[C@]5(C)[C@@]1([H])C4=O	GPCR/G Protein; Metabolic Enzyme/Protease; NF-κB	Cancer	No Development Reported	713106	46.1039	49.71	0.927458	34.4857	24.458	0.751295
HY-N2337	11beta-Hydroxyprogesterone	11β-Hydroxyprogesterone	600-57-7	330.46	Endogenous Metabolite	Free Base	11beta-Hydroxyprogesterone is a potent inhibitors of 11β-Hydroxysteroid dehydrogenase; also activates human mineralocorticoid receptor in COS-7 cells with an ED50 of 10 nM.	C21H30O3	C[C@@]12[C@]3([H])[C@](CCC1=CC(CC2)=O)([H])[C@@]4([H])[C@@](C)([C@@H](C(C)=O)CC4)C[C@@H]3O	Metabolic Enzyme/Protease	Cardiovascular Disease	No Development Reported	1293850	39.017	38.14	1.023	5.8359	4.13893	0.808926
HY-N0501	11-oxo-mogroside V		126105-11-1	1285.42	Reactive Oxygen Species	Free Base	11-oxo-mogroside V is a natural sweetener that exhibits strong antioxidant activity. It exhibits significant inhibitory effects on reactive oxygen species (O2-, H2O2 and *OH) with EC50 of 4.79, 16.52, and 146.17 μg/mL, respectively.	C60H100O29	C[C@@]([C@@](CC[C@H](O[C@]([C@@H]([C@@H](O)[C@@H]1O)O)([H])O[C@@H]1CO[C@@H]([C@@H]([C@@H](O)[C@@H]2O)O)O[C@@H]2CO)C3(C)C)([H])C3=CC4)(C(C[C@@]56C)=O)[C@]4([H])[C@@]5(CC[C@]6([H])[C@H](C)CC[C@H](C(C)(O)C)O[C@H](O[C@H](CO[C@@H]([C@@H]([C@@H](O)[C@@H]7O)O)O[C@@H]7CO)[C@@H](O)[C@@H]8O)[C@@H]8O[C@]([C@@H]([C@@H](O)[C@@H]9O)O)([H])O[C@@H]9CO)C	Immunology/Inflammation; Metabolic Enzyme/Protease; NF-κB	Metabolic Disease	No Development Reported	1.61426e+06	40.8602	28.2489	1.44643	14.3322	10.1647	0.00436481
HY-N2162	12-Epinapelline		110064-71-6	359.50	Others	Free Base	12-Epinapelline is a diterpene alkaloid isolated from Aconitum baikalense. 12-Epinapelline exhibits Anti-inflammatory activity and stimulates the growth of colonies from fibroblast precursors[1][2].	C22H33NO3	O[C@@H](CC[C@]1(C)[C@@]2([H])C3)C42[C@@](C[C@@H](O)[C@]5([H])C6)([H])[C@@]6([C@@H](C5=C)O)C3C4N(C1)CC	Others	Inflammation/Immunology	No Development Reported	807140	24.7916	19.3593	1.28061	6.2115	4.40532	0.275602
HY-N2063	12-Ethyl-9-hydroxycamptothecin		119577-28-5	392.40	Others		12-Ethyl-9-hydroxycamptothecin is a derivative of Camptothecin. Camptothecin (CPT), a kind of alkaloid, is a DNA topoisomerase I (Topo I) inhibitor with an IC50 of 679 nM[1].	C22H20N2O5	O=C1[C@](O)(CC)C2=C(CO1)C(N3CC4=CC5=C(O)C=CC(CC)=C5N=C4C3=C2)=O	Others	Others	No Development Reported	637914	19.5938	19.3593	1.01211	0.701482	0.497505	0.866134
HY-128743	12-Hydroxydodecanoic acid		505-95-3	216.32	Endogenous Metabolite		12-Hydroxydodecanoic acid is an endogenous metabolite.	C12H24O3	O=C(O)CCCCCCCCCCCO	Metabolic Enzyme/Protease	Metabolic Disease	No Development Reported	617102	27.6378	32.0355	0.862725	9.91735	7.03358	0.36228
HY-135772	12-Ketodeoxycholic acid		5130-29-0	390.56	Endogenous Metabolite		12-Ketodeoxycholic acid is a bile acid, metabolite from kidney. 12-Ketodeoxycholic acid can be a detectable marker for evidence of kidney injury[1]	C24H38O4	C[C@H](CCC(O)=O)[C@H]([C@]12C)CC[C@@]1([H])[C@]3([H])CC[C@]4([H])C[C@H](O)CC[C@]4(C)[C@@]3([H])CC2=O	Metabolic Enzyme/Protease	Metabolic Disease	No Development Reported	975985	36.7178	37.5773	0.977127	24.6002	17.447	0.92471
HY-N9320	13,21-Dihydroeurycomanone		129587-06-0	410.42	Parasite		13,21-Dihydroeurycomanone, a natural compound isolated from Eurycoma longifolia root, possesses anti-parasite activity for Plasmodium falciparum and Toxoplasma gondii[1][2].	C20H26O9	O[C@]12[C@@]34[C@@]([C@@](OC4)([C@@H]([C@@H]2C)O)O)([H])[C@@]5([C@@](C(C)=CC([C@H]5O)=O)([H])C[C@@]3([H])OC([C@@H]1O)=O)C	Anti-infection	Infection	No Development Reported	876024	22.2413	31.1979	0.712911	17.5764	12.4655	0.0390421
HY-N1490	14-Deoxy-11,12-didehydroandrographolide	14-dehydro Andrographolide; AP10	42895-58-9	332.43	NF-κB	Free Base	14-Deoxy-11,12-didehydroandrographolide is an analogue of Andrographolide. 14-Deoxy-11,12-didehydroandrographolide inhibits NF-κB activation.	C20H28O4	O=C1OCC=C1/C=C/[C@@H]2C(CC[C@]3([H])[C@](C)(CO)[C@H](O)CC[C@@]23C)=C	NF-κB	Inflammation/Immunology; Cancer	No Development Reported	708648	45.8158	49.71	0.921661	1.51489	1.07439	0.640091
HY-N4323	14-Deoxyandrographolide		4176-97-0	334.45	Apoptosis	Free Base	14-Deoxyandrographolide, a bioactive compound of Andrographis paniculata, has hepatoprotective efficacy. 14-Deoxyandrographolide desensitizes hepatocytes to TNF-α-mediated apoptosis through the release of TNFRSF1A release[1].	C20H30O4	O=C1OCC=C1CC[C@@H]2C(CC[C@]3([H])[C@](C)(CO)[C@H](O)CC[C@@]23C)=C	Apoptosis	Metabolic Disease	No Development Reported	2983951	61.8739	56.8922	1.08756	41.2769	29.2744	0.616942
HY-128378	16-​Dehydroprogesterone		1096-38-4	312.45	Endogenous Metabolite	Free Base	16-Dehydroprogesterone is a steroidal progestin.	C21H28O2	CC(C1=CC[C@@]2([H])[C@]3([H])CCC4=CC(CC[C@]4(C)[C@@]3([H])CC[C@]12C)=O)=O	Metabolic Enzyme/Protease	Endocrinology	No Development Reported	1509385	31.2979	56.8922	0.550127	30.3626	21.5337	0.00564433
HY-113263	17a-Hydroxypregnenolone		387-79-1	332.48	Endogenous Metabolite	Free Base	17a-Hydroxypregnenolone is a pregnane steroid. 17a-Hydroxypregnenolone is a prohormone in the formation of dehydroepiandrosterone (DHEA).	C21H32O3	CC([C@@]1(O)CC[C@@]2([H])[C@]3([H])CC=C4C[C@@H](O)CC[C@]4(C)[C@@]3([H])CC[C@]12C)=O	Metabolic Enzyme/Protease	Endocrinology	No Development Reported	1393203	46.2385	41.8494	1.10488	9.54214	6.76748	0.244824
HY-B0891	17α-Hydroxyprogesterone	17-Hydroxyprogesterone; 17-OHP	68-96-2	330.46	Endogenous Metabolite; Progesterone Receptor	Free Base	17α-Hydroxyprogesterone (17-Hydroxyprogesterone) is an endogenous progestogen as well as chemical intermediate in the biosynthesis of other steroid hormones, including the corticosteroids and the androgens and the estrogens.	C21H30O3	CC([C@@]1(O)CC[C@@]2([H])[C@]3([H])CCC4=CC(CC[C@]4(C)[C@@]3([H])CC[C@]12C)=O)=O	Metabolic Enzyme/Protease; Others	Others	Launched	563264	23.1056	44.42	0.520161	6.69699	4.74964	0.0182394
HY-B0891	17α-Hydroxyprogesterone	17-Hydroxyprogesterone; 17-OHP	68-96-2	330.46	Endogenous Metabolite; Progesterone Receptor	Free Base	17α-Hydroxyprogesterone (17-Hydroxyprogesterone) is an endogenous progestogen as well as chemical intermediate in the biosynthesis of other steroid hormones, including the corticosteroids and the androgens and the estrogens.	C21H30O3	CC([C@@]1(O)CC[C@@]2([H])[C@]3([H])CCC4=CC(CC[C@]4(C)[C@@]3([H])CC[C@]12C)=O)=O	Metabolic Enzyme/Protease; Others	Others	Launched	1.35146e+06	34.3121	31.1979	1.09982	2.969	2.10567	0.195996
HY-N0375	18α-Glycyrrhetinic acid		1449-05-4	470.68	Apoptosis; NF-κB; Proteasome	Free Acid	18α-Glycyrrhetinic acid, a diet-derived compound, is an inhibitor of NF-kB and an activator of proteasome, which serves as pro-longevity and anti-aggregation factor in a multicellular organism. 18α-Glycyrrhetinic acid induces apoptosis[1][2].	C30H46O4	CC1(C)[C@@H](O)CC[C@@]2(C)[C@@]1([H])CC[C@]([C@@](CC[C@]3(C)[C@]4([H])C[C@@](C)(C(O)=O)CC3)(C)C4=C5)(C)[C@]2([H])C5=O	Apoptosis; Metabolic Enzyme/Protease; NF-κB	Cancer; Inflammation/Immunology; Neurological Disease	Launched	1009043	57.2082	50.62	1.13015	12.044	8.54185	0.498535
HY-N0375	18α-Glycyrrhetinic acid		1449-05-4	470.68	Apoptosis; NF-κB; Proteasome	Free Acid	18α-Glycyrrhetinic acid, a diet-derived compound, is an inhibitor of NF-kB and an activator of proteasome, which serves as pro-longevity and anti-aggregation factor in a multicellular organism. 18α-Glycyrrhetinic acid induces apoptosis[1][2].	C30H46O4	CC1(C)[C@@H](O)CC[C@@]2(C)[C@@]1([H])CC[C@]([C@@](CC[C@]3(C)[C@]4([H])C[C@@](C)(C(O)=O)CC3)(C)C4=C5)(C)[C@]2([H])C5=O	Apoptosis; Metabolic Enzyme/Protease; NF-κB	Cancer; Inflammation/Immunology; Neurological Disease	Launched	3958353	82.0787	56.8922	1.4427	48.2076	34.1898	0.0401217
HY-N0180	18β-Glycyrrhetinic acid		471-53-4	470.68	Endogenous Metabolite	Free Acid	18β-Glycyrrhetinic acid is the major bioactive component of Glycyrrhizae Radix and possesses anti-ulcerative, anti-inflammatory and antiproliferative properties.	C30H46O4	CC1(C)[C@@H](O)CC[C@]([C@@]1([H])CC[C@@]([C@@]2(CC[C@]3(CC[C@](C(O)=O)(C[C@]3(C2=C4)[H])C)C)C)5C)(C)[C@@]5([H])C4=O	Metabolic Enzyme/Protease	Cancer; Inflammation/Immunology	Launched	967349	54.8443	50.62	1.08345	18.9907	13.4686	0.688628
HY-N0180	18β-Glycyrrhetinic acid		471-53-4	470.68	Endogenous Metabolite	Free Acid	18β-Glycyrrhetinic acid is the major bioactive component of Glycyrrhizae Radix and possesses anti-ulcerative, anti-inflammatory and antiproliferative properties.	C30H46O4	CC1(C)[C@@H](O)CC[C@]([C@@]1([H])CC[C@@]([C@@]2(CC[C@]3(CC[C@](C(O)=O)(C[C@]3(C2=C4)[H])C)C)C)5C)(C)[C@@]5([H])C4=O	Metabolic Enzyme/Protease	Cancer; Inflammation/Immunology	Launched	787704	30.1588	27.6296	1.09154	18.0904	12.83	0.691076
HY-N7019	19-Hydroxybufalin		39844-86-5	402.52	Others	Free Base	19-Hydroxybufalin is a bufadienolide, inhibits epithelial-mesenchymal transition and attenuates the migration and invasion of PC3 cells[1].	C24H34O5	O=C(C=C1)OC=C1[C@H]2CC[C@]3(O)[C@]4([H])CC[C@]5([H])C[C@@H](O)CC[C@]5(CO)[C@@]4([H])CC[C@]23C	Others	Cancer	No Development Reported	810676	20.9257	23.8246	0.878327	6.84238	4.85275	0.357992
HY-30004	1-Aminocyclopropane-1-carboxylic acid		22059-21-8	101.10	Endogenous Metabolite		1-Aminocyclopropane-1-carboxylic acid is an endogenous metabolite.	C4H7NO2	O=C(O)C1(N)CC1	Metabolic Enzyme/Protease	Metabolic Disease	No Development Reported	1245268	38.627	38.2183	1.01069	4.41808	3.13339	0.9117
HY-N6652	1-beta-D-Arabinofuranosyluracil	Uracil 1-β-D-arabinofuranoside	3083-77-0	244.20	Others	Free Base	1-beta-D-Arabinofuranosyluracil (Uracil 1-β-D-arabinofuranoside) isolated from the Caribbean sponge Tectitethya crypta, is a methoxyadenosine derivative. 1-beta-D-Arabinofuranosyluracil has demonstrated a diverse bioactivity profile including anti-inflammatory activity, analgesic and vasodilation properties[1]. 1-beta-D-Arabinofuranosyluracil reduces a proliferation of mouse lymphoma cells[2].	C9H12N2O6	O=C1NC(C=CN1[C@H]2[C@H]([C@@H]([C@@H](CO)O2)O)O)=O	Others	Cancer; Inflammation/Immunology; Cardiovascular Disease	No Development Reported	2215265	30.2571	28.7905	1.05094	5.25301	3.72554	0.760982
HY-N0460	1-Caffeoylquinic acid		1241-87-8	354.31	NF-κB	Free Acid	1-Caffeoylquinic acid is an effective NF-κB inhibitor, shows significant binding affinity to the RH domain of p105 with Ki of 0.002 μM and binding energy of 1.50 Kcal/mol[1]. 1-Caffeoylquinic acid has anti-oxidative stress ability[2]. 1-Caffeoylquinic acid inhibits PD-1/PD-L1 interact[3].	C16H18O9	O[C@@H]1[C@H](O)C[C@@](OC(/C=C/C2=CC(O)=C(O)C=C2)=O)(C(O)=O)C[C@H]1O	NF-κB	Cancer	No Development Reported	689348	23.746	18.5958	1.27695	10.5014	7.44781	0.642056
HY-W009783	1-Deoxymannojirimycin (hydrochloride)		73465-43-7	199.63	HIV; Influenza Virus	Hydrochloride	1-Deoxymannojirimycin hydrochloride is a selective class I α1,2-mannosidase inhibitor with an IC50 of 20 μM. 1-Deoxymannojirimycin hydrochloride is also a N-linked glycosylation inhibitor and inhibits HIV‐1 strains. 1-Deoxymannojirimycin hydrochloride has antiviral activity[1][2].	C6H14ClNO4	O[C@H]1[C@@H](O)[C@H](O)[C@@H](CO)NC1.Cl	Anti-infection	Infection	No Development Reported	1.14199e+06	34.6669	39.4126	0.87959	3.48253	2.46988	0.591347
HY-14860	1-Deoxynojirimycin	Duvoglustat	19130-96-2	163.17	Glucosidase; PI3K	Free Base	1-Deoxynojirimycin (Duvoglustat) is a potent and orally active α-glucosidase inhibitor. 1-Deoxynojirimycin suppresses postprandial blood glucose and is widely used for diabetes mellitus. 1-Deoxynojirimycin possesses antihyperglycemic, anti-obesity, and antiviral features[1][2].	C6H13NO4	O[C@@H]1[C@@H](CO)NC[C@H](O)[C@H]1O	Metabolic Enzyme/Protease; PI3K/Akt/mTOR	Metabolic Disease	Phase 2	1428058	34.7739	35.4929	0.979744	6.53001	4.63121	0.918056
HY-14860	1-Deoxynojirimycin	Duvoglustat	19130-96-2	163.17	Glucosidase; PI3K	Free Base	1-Deoxynojirimycin (Duvoglustat) is a potent and orally active α-glucosidase inhibitor. 1-Deoxynojirimycin suppresses postprandial blood glucose and is widely used for diabetes mellitus. 1-Deoxynojirimycin possesses antihyperglycemic, anti-obesity, and antiviral features[1][2].	C6H13NO4	O[C@@H]1[C@@H](CO)NC[C@H](O)[C@H]1O	Metabolic Enzyme/Protease; PI3K/Akt/mTOR	Metabolic Disease	Phase 2	1057184	24.8912	31.0804	0.800867	5.1051	3.62064	0.0842232
HY-B0222	1-Docosanol	Behenyl alcohol	661-19-8	326.60	HSV	Free Base	1-Docosanol is a saturated fatty alcohol used traditionally as an emollient, emulsifier, and thickener in cosmetics, and nutritional supplement; inhibitor of lipid-enveloped viruses including herpes simplex.	C22H46O	CCCCCCCCCCCCCCCCCCCCCCO	Anti-infection	Infection	Launched	1123627	30.7993	43.24	0.712288	0.250923	0.177959	0.0766947
HY-B0222	1-Docosanol	Behenyl alcohol	661-19-8	326.60	HSV	Free Base	1-Docosanol is a saturated fatty alcohol used traditionally as an emollient, emulsifier, and thickener in cosmetics, and nutritional supplement; inhibitor of lipid-enveloped viruses including herpes simplex.	C22H46O	CCCCCCCCCCCCCCCCCCCCCCO	Anti-infection	Infection	Launched	2495597	51.7476	56.8922	0.909573	0.0122576	0.00869336	0.257832
HY-Y0289	1-Dodecanol		112-53-8	186.33	Endogenous Metabolite	Free Base	1-Dodecanol is an endogenous metabolite.	C12H26O	CCCCCCCCCCCCO	Metabolic Enzyme/Protease	Metabolic Disease	No Development Reported	917645	35.1339	27.6296	1.2716	20.8513	14.7882	0.29704
HY-N2577	1F-Fructofuranosylnystose		59432-60-9	828.72	Others	Free Base	1F-Fructofuranosylnystose can be used in the synthesis of Fructooligosaccharides (FOSs). Fructooligosaccharides exhibit lots of beneficial effects on our health and have been used as food ingredients.	C30H52O26	OC[C@]1(O[C@H](CO)[C@@H](O)[C@@H]1O)OC[C@]2(O[C@H](CO)[C@@H](O)[C@@H]2O)OC[C@]3(O[C@H](CO)[C@@H](O)[C@@H]3O)OC[C@]4(O[C@H](CO)[C@@H](O)[C@@H]4O)O[C@H]5O[C@@H]([C@@H](O)[C@H](O)[C@H]5O)CO	Others	Others	No Development Reported	1.15581e+06	27.2134	31.0804	0.875583	5.74929	4.07751	0.271872
HY-B1465	1-Hexadecanol		36653-82-4	242.44	Endogenous Metabolite	Free Base	1-Hexadecanol is a fatty alcohol, a lipophilic substrate.	C16H34O	CCCCCCCCCCCCCCCCO	Metabolic Enzyme/Protease	Others	No Development Reported	1.4988e+06	43.0604	39.2857	1.09608	0.942031	0.668107	0.385226
HY-W032022	1-Hexanol		111-27-3	102.17	Others		1-Hexanol, a primary alcohol, is a surfactant that can be employed in industrial processes to enhance interfacial properties[1]. 1-Hexanol uncouples mitochondrial respiration by a non-protonophoric mechanism[2].	C6H14O	OCCCCCC	Others	Others	No Development Reported	1.70374e+06	27.9537	28.216	0.990704	7.57238	5.37048	0.941241
HY-76228	1H-pyrazole		288-13-1	68.08	Endogenous Metabolite		1H-pyrazole is an endogenous metabolite.	C3H4N2	N1=CC=CN1	Metabolic Enzyme/Protease	Metabolic Disease	No Development Reported	1056158	28.0653	30.0644	0.933505	5.77664	4.09691	0.79478
HY-W005327	1-Hydroxy-2-butanone		5077-67-8	88.11	Bacterial; Endogenous Metabolite		1-Hydroxy-2-butanone is a natural compound isolated from Bomboo Juice with antitubercular activity[1].	C4H8O2	CCC(CO)=O	Anti-infection; Metabolic Enzyme/Protease	Infection; Inflammation/Immunology	No Development Reported	617644	27.6621	32.0355	0.863482	12.4654	8.84071	0.385181
HY-W016103	1-Hydroxy-2-naphthoic acid		86-48-6	188.18	Endogenous Metabolite		1-Hydroxy-2-naphthoic acid is an endogenous metabolite.	C11H8O3	O=C(O)C1=CC=C2C=CC=CC2=C1O	Metabolic Enzyme/Protease	Metabolic Disease	No Development Reported	527561	34.6526	41.5822	0.833351	6.86304	4.8674	0.0770519
HY-W000838	1-Hydroxyanthraquinone		129-43-1	224.21	DNA/RNA Synthesis	Free Base	1-Hydroxyanthraquinone, a naturally occurring compound with oral activity from some plants like Tabebuia avellanedae, exhibits carcinogenic effect[1].	C14H8O3	OC1=CC=CC2=C1C(C3=CC=CC=C3C2=O)=O	Cell Cycle/DNA Damage	Cancer	No Development Reported	623768	21.487	18.5958	1.15547	6.71919	4.76539	0.791685
HY-Y1809	1-Hydroxyoctadecane		112-92-5	270.49	Endogenous Metabolite		1-Hydroxyoctadecane is an endogenous metabolite.	C18H38O	CCCCCCCCCCCCCCCCCCO	Metabolic Enzyme/Protease	Metabolic Disease	No Development Reported	1337409	40.3306	38.14	1.05744	6.19967	4.39693	0.550495
HY-W014075	1-Hydroxypyrene		5315-79-7	218.26	Endogenous Metabolite		1-Hydroxypyrene, a biomarker of exposure to polycyclic aromatic hydrocarbons (PAHs), is analyzed in urine samples. 1-Hydroxypyrene is the major biomarker of exposure to pyrenes[1].	C16H10O	OC1=C(C2=C34)C=CC4=CC=CC3=CC=C2C=C1	Metabolic Enzyme/Protease	Metabolic Disease	No Development Reported	820943	53.9232	41.5822	1.29679	33.6763	23.8839	0.19145
HY-N2579	1-Kestose		470-69-9	504.44	Bacterial; Endogenous Metabolite	Free Base	1-Kestose, the smallest fructooligosaccharide component, which efficiently stimulates Faecalibacterium prausnitzii as well as Bifidobacteria.	C18H32O16	OC[C@]1(O[C@H](CO)[C@@H](O)[C@@H]1O)OC[C@]2(O[C@H](CO)[C@@H](O)[C@@H]2O)O[C@H]3O[C@@H]([C@@H](O)[C@H](O)[C@H]3O)CO	Anti-infection; Metabolic Enzyme/Protease	Infection	No Development Reported	1.00712e+06	22.735	19.3436	1.17532	5.48081	3.8871	0.294995
HY-111346	1-Linoleoyl Glycerol	1-Linoleoyl-rac-glycerol; 1-Monolinolein	2277-28-3	354.52	Phospholipase	Free Base	1-Linoleoyl Glycerol is a fatty acid glycerol.	C21H38O4	CCCCC/C=C\C/C=C\CCCCCCCC(OCC(O)CO)=O	Metabolic Enzyme/Protease	Cardiovascular Disease	No Development Reported	1020190	26.3339	23.8246	1.10532	7.60922	5.39661	0.433867
HY-W012568	1-Methoxynaphthalene		2216-69-5	158.20	Others		1-Methoxynaphthalene is used as the substrate to investigate the activity of cytochrome c peroxidase (CcP). 1-Methoxynaphthalene also can be used to synthesize prenyl naphthalen-ols[1][2].	C11H10O	COC1=C2C=CC=CC2=CC=C1	Others	Others	No Development Reported	1472138	30.9364	33.863	0.913576	7.41635	5.25982	0.621975
HY-N4226	1-Methyl-6-oxo-1,6-dihydropyridine-3-carboxylic acid		3719-45-7	153.14	Others	Free Acid	1-Methyl-6-oxo-1,6-dihydropyridine-3-carboxylic acid is from Cordyceps bassiana, which is one of Cordyceps species with anti-oxidative, anti-cancer, anti-inflammatory, anti-diabetic, anti-obesity, anti-angiogenic, and anti-nociceptive activities. 1-Methyl-6-oxo-1,6-dihydropyridine-3-carboxylic acid targets to block AP-1-mediated luciferase activity, implying it has an anti-inflammatory function[1…	C7H7NO3	O=C(C(C=C1)=CN(C)C1=O)O	Others	Inflammation/Immunology; Cancer	No Development Reported	2.20795e+06	36.2264	28.216	1.2839	2.8995	2.05638	0.0253465
HY-113306	1-Methyladenine		5142-22-3	149.15	Endogenous Metabolite	Free Base	1-Methyladenine is a product of alkylation damage in DNA which can be repaired by damage reversal by oxidative demethylation.	C6H7N5	NC1=C2N=CN=C2N=CN1C	Metabolic Enzyme/Protease	Others	No Development Reported	468836	30.7952	41.5822	0.740586	2.66902	1.89292	0.00658029
HY-113081	1-Methyladenosine		15763-06-1	281.27	Endogenous Metabolite	Free Base	1-Methyladenosine is an RNA modification originating essentially from two different reaction types, one catalyzed by enzymes and the other the result of the reaction of RNA with certain alkylating agents.	C11H15N5O4	OC[C@@H]1[C@H]([C@H]([C@H](N2C=NC3=C2N=CN(C)C3=N)O1)O)O	Metabolic Enzyme/Protease	Others	No Development Reported	1.25709e+06	41.7211	41.8494	0.996934	3.80225	2.69663	0.968118
HY-W005028	1-Methylguanidine hydrochloride		21770-81-0	109.56	Endogenous Metabolite	Hydrochloride	1-Methylguanidine hydrochloride is an endogenous metabolite.	C2H8ClN3	NC(NC)=N.[H]Cl	Metabolic Enzyme/Protease	Metabolic Disease	No Development Reported	1.32196e+06	33.4616	28.2489	1.18453	8.45939	5.99957	0.114552
HY-113136	1-Methylguanosine		2140-65-0	297.27	Endogenous Metabolite	Free Base	1-Methylguanosine is a methylated nucleoside originating from RNA degradation. 1-Methylguanosine is a tumour marker[1].	C11H15N5O5	OC[C@@H]1[C@H]([C@H]([C@H](N2C=NC3=C2N=C(N)N(C)C3=O)O1)O)O	Metabolic Enzyme/Protease	Cancer	No Development Reported	1129181	28.2167	19.2077	1.46903	2.01374	1.42818	0.136374
HY-W053787	1-Methylhistamine (dihydrochloride)		6481-48-7	198.09	Endogenous Metabolite	Hydrochloride	1-Methylhistamine dihydrochloride is a histamine metabolite[1].	C6H13Cl2N3	NCCC1=CN(C)C=N1.[H]Cl.[H]Cl	Metabolic Enzyme/Protease	Metabolic Disease	No Development Reported	1.30541e+06	35.168	19.624	1.79209	5.50556	3.90465	0.1538
HY-113139	1-Methylinosine	N1-Methylinosine	2140-73-0	282.25	Endogenous Metabolite; Nucleoside Antimetabolite/Analog	Free Base	1-Methylinosine is a modified nucleotide found at position 37 in tRNA 3' to the anticodon of eukaryotic tRNA[1].	C11H14N4O5	CN1C=NC(N([C@H]2[C@H](O)[C@H](O)[C@@H](CO)O2)C=N3)=C3C1=O	Cell Cycle/DNA Damage; Metabolic Enzyme/Protease	Metabolic Disease	No Development Reported	969430	34.0241	36.9091	0.921836	2.64431	1.8754	0.443705
HY-W017006	1-Methyl-L-histidine		332-80-9	169.18	Endogenous Metabolite	Free Acid	1-Methyl-L-histidine is an objective indicator of meat ingestion and exogenous 3-methylhistidine (3MH) intake.	C7H11N3O2	N[C@@H](CC1=CN(C)C=N1)C(O)=O	Metabolic Enzyme/Protease	Metabolic Disease	No Development Reported	1149304	35.6503	38.2183	0.932806	4.88417	3.46395	0.488128
HY-W008449	1-Methylxanthine		6136-37-4	166.14	Endogenous Metabolite		1-Methylxanthine, a caffeine derivative, is an essential human urinary metabolite of caffeine and theophylline (1,3-dimethylxanthine, TP)[1]. 1-Methylxanthine enhances the radiosensitivity of tumor cells[2].	C6H6N4O2	O=C(N1C)NC2=C(N=CN2)C1=O	Metabolic Enzyme/Protease	Cancer	No Development Reported	922482	60.5927	41.5822	1.45718	0.658093	0.466732	0.000108739
HY-N2512	1-Monomyristin		589-68-4	302.45	Autophagy; Bacterial; Endogenous Metabolite; FAAH; Fungal	Free Base	1-Monomyristin, extracted from Serenoa repens, inhibits the hydrolysis of 2-oleoylglycerol (IC50=32 μM) and fatty acid amide hydrolase (FAAH) activity (IC50=18 μM). 1-Monomyristin shows antibacterial activity against Staphylococcus aureus and Aggregatibacter actinomycetemcomitans and also antifungal activity against Candida albicans[1][2][3].	C17H34O4	CCCCCCCCCCCCCC(OCC(O)CO)=O	Anti-infection; Autophagy; Metabolic Enzyme/Protease; Neuronal Signaling	Infection	No Development Reported	490180	32.1973	41.5822	0.774304	0.57932	0.410865	0.0125572
HY-18570	1-Naphthaleneacetic acid	1-Naphthylacetic acid	86-87-3	186.21	Phospholipase	Free Acid	1-Naphthaleneacetic acid (1-Naphthylacetic acid), a synthetic auxin, can promote plant growth. 1-Naphthaleneacetic acid is also an inhibitor of PLA2, with an IC50 of 13.16 μM[1][2].	C12H10O2	OC(CC1=CC=CC2=C1C=CC=C2)=O	Metabolic Enzyme/Protease	Others	No Development Reported	1.36819e+06	48.0193	36.9091	1.30101	8.43286	5.98075	0.0161663
HY-W017241	1-Naphthalenemethanol	1-Hydroxymethylnaphthalene	4780-79-4	158.20	Bacterial		1-Naphthalenemethanol is a natural compound the root bark extracts of Annona senegalensis with antibacterial activity[1].	C11H10O	OCC1=C2C=CC=CC2=CC=C1	Anti-infection	Infection; Inflammation/Immunology	No Development Reported	1686695	35.4452	33.863	1.04673	1.39921	0.992345	0.778249
HY-Y1309	1-Naphthol	Furro ER; NSC 9586; Nako TRB	90-15-3	144.17	Endogenous Metabolite	Free Base	1-naphthol is an excited state proton transfer (ESPT) fluorescent molecular probe.	C10H8O	OC1=C2C=CC=CC2=CC=C1	Metabolic Enzyme/Protease	Others	No Development Reported	613022	29.7531	31.7715	0.936471	2.28949	1.62375	0.753176
HY-W032013	1-Octanol	Octanol	111-87-5	130.23	Calcium Channel; Endogenous Metabolite		1-Octanol (Octanol), a saturated fatty alcohol, is a T-type calcium channels (T-channels) inhibitor with an IC50 of 4 μM for native T-currents[1]. 1-Octanol is a highly attractive biofuel with diesel-like properties[2].	C8H18O	OCCCCCCCC	Membrane Transporter/Ion Channel; Metabolic Enzyme/Protease; Neuronal Signaling	Metabolic Disease; Neurological Disease	Phase 2	1.37134e+06	75.5886	57.3	1.31917	2.69709	1.91283	0.0561538
HY-W032013	1-Octanol	Octanol	111-87-5	130.23	Calcium Channel; Endogenous Metabolite		1-Octanol (Octanol), a saturated fatty alcohol, is a T-type calcium channels (T-channels) inhibitor with an IC50 of 4 μM for native T-currents[1]. 1-Octanol is a highly attractive biofuel with diesel-like properties[2].	C8H18O	OCCCCCCCC	Membrane Transporter/Ion Channel; Metabolic Enzyme/Protease; Neuronal Signaling	Metabolic Disease; Neurological Disease	Phase 2	660148	26.3168	36.4286	0.722422	21.864	15.5064	0.0922612
HY-W004295	1-Pentadecanol		629-76-5	228.41	Others		1-Pentadecanol is a naturally occurring antiacne agent[1].	C15H32O	CCCCCCCCCCCCCCCO	Others	Inflammation/Immunology	No Development Reported	3.16487e+06	65.6254	56.8922	1.1535	2.01607	1.42984	0.0669133
HY-W018758	1-Phenylpropane-1,2-dione		579-07-7	148.16	Others	Free Base	1-Phenylpropane-1,2-dione, isolated from young Ephedra sinica Stapf (Ephedraceae), is biosynthetic precursors of the ephedrine alkaloids[1][2].	C9H8O2	CC(C(C1=CC=CC=C1)=O)=O	Others	Metabolic Disease; Others	No Development Reported	883195	19.9374	19.3436	1.0307	2.93739	2.08325	0.84609
HY-W004292	1-Undecanol	Undecyl alcohol	112-42-5	172.31	Others	Free Base	1-Undecanol produced from 2-tridecanol by the organism[1].	C11H24O	CCCCCCCCCCCO	Others	Others	No Development Reported	3530262	53.6965	20.0289	2.68095	39.7689	28.2049	0.00774581
HY-128371	2-​Methylhexanoic acid		4536-23-6	130.18	Others		2-methylhexanoic acid is a medium-chain fatty acid and is used as flavouring[1].	C7H14O2	CCCCC(C)C(O)=O	Others	Neurological Disease	No Development Reported	2348681	48.7012	56.8922	0.856026	12.7041	9.01001	0.13261
HY-N0406	2"-O-beta-L-galactopyranosylorientin		861691-37-4	610.52	Others	Free Base	2"-O-beta-L-galactopyranosylorientin is extracted from the flowers of Trollius ledebouri. 2"-O-beta-L-galactopyranosylorientin involves transporter mediated efflux in addition to passive diffusion and is the substrate of multidrug resistance protein 2 (MRP2)[1][2].	C27H30O16	O[C@H]1[C@@H](O)[C@H](O)[C@@]([H])(O[C@H]2[C@H](C3=C(O)C=C(O)C4=C3OC(C5=CC=C(O)C(O)=C5)=CC4=O)O[C@H](CO)[C@@H](O)[C@@H]2O)O[C@H]1CO	Others	Metabolic Disease	No Development Reported	1.15701e+06	43.5281	37.5773	1.15836	9.94208	7.05112	0.457403
HY-N0526	2"-O-Galloylhyperin		53209-27-1	616.48	Others	Free Base	2"-O-Galloylhyperin, an active compound isolated from Pyrola incarnate Fisch., possesses anti-oxidative and anti-inflammatory activities. 2"-O-Galloylhyperin has hepatoprotective effect against oxidative stress-induced liver damage[1][2].	C28H24O16	O=C1C(O[C@H](O[C@H](CO)[C@H](O)[C@@H]2O)[C@@H]2OC(C3=CC(O)=C(O)C(O)=C3)=O)=C(C4=CC(O)=C(O)C=C4)OC5=CC(O)=CC(O)=C15	Others	Inflammation/Immunology	No Development Reported	648228	37.4956	47.6772	0.786447	4.36797	3.09785	0.0295339
HY-W010155	2-(1H-Indol-3-yl)ethan-1-ol		526-55-6	161.20	Endogenous Metabolite		2-(1H-Indol-3-yl)ethan-1-ol is an endogenous metabolite.	C10H11NO	OCCC1=CNC2=CC=CC=C21	Metabolic Enzyme/Protease	Metabolic Disease	No Development Reported	1125060	29.3686	29.926	0.981375	28.8439	20.4567	0.944695
HY-W015060	2-(2-Methylbenzamido)acetic acid		42013-20-7	193.20	Endogenous Metabolite	Free Acid	2-(2-Methylbenzamido)acetic acid is a metabolite detected in urine.	C10H11NO3	O=C(O)CNC(C1=CC=CC=C1C)=O	Metabolic Enzyme/Protease	Others	No Development Reported	1847231	30.308	28.216	1.07414	5.90943	4.19108	0.545704
HY-W015061	2-(2-Phenylacetamido)acetic acid		500-98-1	193.20	Endogenous Metabolite		2-(2-Phenylacetamido)acetic acid is an endogenous metabolite.	C10H11NO3	O=C(O)CNC(CC1=CC=CC=C1)=O	Metabolic Enzyme/Protease	Metabolic Disease	No Development Reported	1606394	46.1515	39.2857	1.17477	3.25448	2.30814	0.131724
HY-W004206	2-(4-Methoxyphenyl)acetic acid	4-Methoxyphenylacetic acid	104-01-8	166.17	Endogenous Metabolite	Free Acid	2-(4-Methoxyphenyl)acetic acid is a plasma metabolite, with high sensitivity and specificity value as a biomarker for discriminating between NSCLC and healthy controls.	C9H10O3	O=C(CC1=CC=C(OC)C=C1)O	Metabolic Enzyme/Protease	Cancer	No Development Reported	2.38995e+06	29.2238	23.6409	1.23615	10.2735	7.28614	0.161373
HY-W008270	2(5H)-Furanone	γ-Crotonolactone	497-23-4	84.07	Endogenous Metabolite		2(5H)-Furanone is an endogenous metabolite.	C4H4O2	O=C1OCC=C1	Metabolic Enzyme/Protease	Metabolic Disease	No Development Reported	1949912	31.9927	28.216	1.13385	1.47958	1.04935	0.257228
HY-N7138	2-(Phosphonooxy)benzoic acid		6064-83-1	218.10	Others		2-(Phosphonooxy)benzoic acid is a non-acetylated salicylic acid derivative which has the potential for inflammatory disease as well as in analgesic therapy[1].	C7H7O6P	O=C(O)C1=CC=CC=C1OP(O)(O)=O	Others	Inflammation/Immunology; Neurological Disease	Launched	882254	24.7651	26.38	0.938784	11.6592	8.26892	0.739613
HY-B1500	2,2,2-Trichloroethanol		115-20-8	149.40	Endogenous Metabolite; Potassium Channel		2,2,2-Trichloroethanol, the active form of the sedative hypnotic drug Chloral hydrate, is an agonist for the nonclassical K2P channels TREK-1 (KCNK2) and TRAAK (KCNK4)[1].	C2H3Cl3O	ClC(Cl)(Cl)CO	Membrane Transporter/Ion Channel; Metabolic Enzyme/Protease	Neurological Disease	No Development Reported	1707256	28.0114	28.216	0.992749	2.76482	1.96086	0.950493
HY-N2048	2,2':5',2''-Terthiophene	α-​Terthiophene; α-Terthienyl; Trithiophene	1081-34-1	248.39	Antibiotic; Bacterial	Free Base	2,2':5',2''-Terthiophene (α-Terthiophene) is an oligomer of the heterocycle thiophene. 2,2':5',2''-Terthiophene has been employed as building block for the organic semi-conductor polythiophene.	C12H8S3	C1(C2=CC=C(C3=CC=CS3)S2)=CC=CS1	Anti-infection	Infection	No Development Reported	914388	39.9709	39.4627	1.01288	7.86063	5.57491	0.893592
HY-W012313	2,2'-Anhydrouridine	2,2'-Cyclouridine; O2,2'-Cyclouridine	3736-77-4	226.19	Reverse Transcriptase	Free Base	2,2'-Anhydrouridine is used for anticancer and antiviral research[1].	C9H10N2O5	OC[C@@H](O1)[C@@H](O)[C@@](O2)([H])[C@]1([H])N(C2=N3)C=CC3=O	Anti-infection	Cancer; Infection	No Development Reported	1137194	29.354	23.8246	1.23209	10.5831	7.50575	0.125103
HY-W019724	2,2-Dihydroxyacetic acid		563-96-2	92.05	Endogenous Metabolite		2,2-Dihydroxyacetic acid is an endogenous metabolite.	C2H4O4	OC(C(O)O)=O	Metabolic Enzyme/Protease	Metabolic Disease	No Development Reported	2003679	30.4766	20.0289	1.52163	1.23222	0.873913	0.00419139
HY-W015641	2,2-Dimethylsuccinic acid		597-43-3	146.14	Others		2,2-Dimethylsuccinic acid belongs to the class of organic compounds known as methyl-branched fatty acids.	C6H10O4	O=C(O)C(C)(C)CC(O)=O	Others	Others	No Development Reported	976208	31.9907	36.9713	0.865285	12.158	6.07898	0.223891
HY-W016993	2,3,4-Trihydroxybenzoic acid		610-02-6	170.12	Others	Free Acid	2,3,4-Trihydroxybenzoic acid is an internal standard in separation of phenolic acids by HPLC.	C7H6O5	O=C(O)C1=CC=C(O)C(O)=C1O	Others	Others	No Development Reported	833508	21.5151	23.8246	0.903063	6.54284	4.64031	0.458443
HY-N0652	2,3,5,4'-Tetrahydroxystilbene 2-O-β-D-glucoside	2,3,4',5-Tetrahydroxystilbene 2-O-D-glucoside	82373-94-2	406.38	Others	Free Base	2,3,4',5-tetrahydroxystilbene 2-O-D-glucoside isolats from the roots of Polygonum species, inhibits the formation of 5-HETE, HHT and thromboxane B2, although less strongly. [1]	C20H22O9	OC1=CC(O)=CC(/C=C/C2=CC=C(O)C=C2)=C1O[C@@H]([C@@H]([C@@H](O)[C@@H]3O)O)O[C@@H]3CO.[(E)]	Others	Others	No Development Reported	946386	24.4288	23.8246	1.02536	12.9665	9.19612	0.872121
HY-W010476	2,3,5-Trimethylpyrazine		14667-55-1	122.17	Endogenous Metabolite		2,3,5-Trimethylpyrazine is an endogenous metabolite.	C7H10N2	CC1=CN=C(C)C(C)=N1	Metabolic Enzyme/Protease	Metabolic Disease	No Development Reported	1897667	31.1355	28.216	1.10347	4.83831	3.43143	0.393403
HY-128387	2,3-Butanediol		513-85-9	90.12	Endogenous Metabolite		2,3-Butanediol is a butanediol derived from the bioconversion of natural resources[1].	C4H10O2	CC(O)C(O)C	Metabolic Enzyme/Protease	Infection	No Development Reported	1056225	28.0671	30.0644	0.933564	3.20282	2.27151	0.793521
HY-41407	2,3-Dimethoxybenzaldehyde	o-Veratraldehyde; 5,6-Dimethoxybenzaldehyde	86-51-1	166.17	Fungal	Free Base	2,3-Dimethoxybenzaldehyde (o-Veratraldehyde) is a benzaldehyde analog, with high antifungal activity (MIC=2.5 mM) 2,3-Dimethoxybenzaldehyde (o-Veratraldehyde) could be used for the synthesis of berberine[1].	C9H10O3	COC1=C(C=O)C=CC=C1OC	Anti-infection	Infection	No Development Reported	962214	24.8373	23.8246	1.04251	6.5078	4.61546	0.743108
HY-W087905	2,3-Dimethyl-2,3-diphenylbutane		1889-67-4	238.37	Others		2,3-Dimethyl-2,3-diphenylbutane is one of the decomposition of Dicumylperoxide (DCP). Diallyl orthophthalate (DAOP) is a reactive plasticizer initiated by 2,3-dimethyl-2,3-diphenylbutane for improving polyphenylene oxide (PPO) processing[1][2].	C18H22	CC(C)(C1=CC=CC=C1)C(C)(C2=CC=CC=C2)C	Others	Others	No Development Reported	1067692	40.8787	27.6296	1.47953	2.52819	1.79304	0.041251
HY-W012998	2,3-Pentanedione		600-14-6	100.12	Others		2,3-Pentanedione is a common constituent of synthetic flavorings and is used to impart a butter, strawberry, caramel, fruit, rum, or cheese flavor in beverages, ice cream, candy, baked goods, gelatins, and puddings. 2,3-Pentanedione also occurs naturally as a fermentation product in beer, wine, and yogurt and is releasedduring roasting of coffee beans[1].	C5H8O2	CC(C(CC)=O)=O	Others	Others	No Development Reported	3.08246e+06	63.9165	56.8922	1.12347	25.139	17.8291	0.323967
HY-W038786	2,4,6-Trimethylphenol		527-60-6	136.19	Others		2,4,6-Trimethylphenol is a probe compound shown to react mainly with organic matter (3DOM*). 2,4,6-Trimethylphenol is rapidly oxidized by singlet oxygen in aqueous solution[1][2].	C9H12O	OC1=C(C)C=C(C)C=C1C	Others	Others	No Development Reported	990971	37.9413	27.6296	1.37321	31.597	22.4092	0.229777
HY-Y0694	2',4'-Dihydroxyacetophenone	Resacetophenone; 1-​(2,​4-​Dihydroxyphenyl)​ethanone	89-84-9	152.15	Endogenous Metabolite	Free Base	2',4'-Dihydroxyacetophenone (Resacetophenone) is acetophenone carrying hydroxy substituents at positions 2' and 4'. A plant metabolite.	C8H8O3	CC(C1=CC=C(O)C=C1O)=O	Metabolic Enzyme/Protease	Others	No Development Reported	1.38835e+06	29.0013	31.3465	0.925184	9.57678	4.78839	0.553511
HY-W007539	2,4-Dihydroxybenzaldehyde		95-01-2	138.12	Endogenous Metabolite		2,4-Dihydroxybenzaldehyde is an endogenous metabolite.	C7H6O3	O=CC1=CC=C(O)C=C1O	Metabolic Enzyme/Protease	Metabolic Disease	No Development Reported	1822296	29.8988	28.216	1.05964	7.3145	5.18759	0.6356
HY-W012575	2,4-Dihydroxybenzoic acid		89-86-1	154.12	Endogenous Metabolite	Free Acid	2,4-Dihydroxybenzoic acid is a degradation product of cyaniding glycoside from tart cheeries in cell culture.	C7H6O4	O=C(O)C1=CC=C(O)C=C1O	Metabolic Enzyme/Protease	Others	No Development Reported	1.47045e+06	34.7461	22.7154	1.52963	19.3218	13.7034	0.0912884
HY-66047	2,4-Dihydroxypyrimidine-5-carboxylic Acid		23945-44-0	156.10	Endogenous Metabolite		2,4-Dihydroxypyrimidine-5-carboxylic Acid is an endogenous metabolite.	C5H4N2O4	O=C(N1)NC=C(C(O)=O)C1=O	Metabolic Enzyme/Protease	Metabolic Disease	No Development Reported	2.84218e+06	38.8197	28.7905	1.34835	10.6096	7.52456	0.0641967
HY-W007584	2,4-Dimethoxybenzyl alcohol		7314-44-5	168.19	Others		2,4-Dimethoxybenzyl alcohol, an aromatic alcohol, is a substrate of glucose-methanol-choline (GMC) oxidoreductase. GMC oxidoreductase displays the characteristics of an aryl-alcohol oxidase[1].	C9H12O3	COC1=CC=C(C(OC)=C1)CO	Others	Others	No Development Reported	822864	47.5971	47.6772	0.99832	4.24543	3.01094	0.984637
HY-W015618	2',4'-Dimethylacetophenone		89-74-7	148.20	Endogenous Metabolite		2',4'-Dimethylacetophenone is an endogenous metabolite.	C10H12O	CC(C1=CC=C(C)C=C1C)=O	Metabolic Enzyme/Protease	Metabolic Disease	No Development Reported	643932	24.6542	27.6296	0.892311	26.1296	18.5316	0.735265
HY-W014589	2,4-Di-tert-butylphenol	2,4-DTBP	96-76-4	206.32	Endogenous Metabolite		2,4-Di-tert-butylphenol is an endogenous metabolite.	C14H22O	OC1=CC=C(C(C)(C)C)C=C1C(C)(C)C	Metabolic Enzyme/Protease	Metabolic Disease	No Development Reported	794886	52.2117	41.5822	1.25563	18.8578	13.3743	0.0847893
HY-W001174	2,5-Dihydroxyacetophenone		490-78-8	152.15	ERK; NF-κB		2,5-Dihydroxyacetophenone, isolated from Rehmanniae Radix Preparata, inhibits the production of inflammatory mediators in activated macrophages by blocking the ERK1/2 and NF-κB signaling pathways[1].	C8H8O3	CC(C1=CC(O)=CC=C1O)=O	MAPK/ERK Pathway; NF-κB; Stem Cell/Wnt	Inflammation/Immunology	No Development Reported	734840	25.313	18.5958	1.36122	25.7848	18.2871	0.574935
HY-N1673	2,5-Dihydroxybenzaldehyde	Gentisaldehyde	1194-98-5	138.12	Bacterial		2,5-Dihydroxybenzaldehyde (Gentisaldehyde) is a naturally occurring antimicrobial that inhibits the growth of Mycobacterium avium subsp. paratuberculosis. 2,5-Dihydroxybenzaldehyde is active against S. aureus strains with a MIC50 of 500 mg/L[1][2].	C7H6O3	O=CC1=CC(O)=CC=C1O	Anti-infection	Infection	No Development Reported	1702983	25.9029	20.0289	1.29328	3.75368	2.66218	0.0755725
HY-W001179	2,5-Dihydroxybenzoic acid		490-79-9	154.12	Endogenous Metabolite; FGFR		2,5-Dihydroxybenzoic acid is a derivative of benzoic and a powerful inhibitor of fibroblast growth factors.	C7H6O4	OC(C=C1)=C(C(O)=O)C=C1O	Metabolic Enzyme/Protease; Protein Tyrosine Kinase/RTK	Others	No Development Reported	1.40492e+06	60.3114	47.87	1.2599	2.64865	1.87847	0.170414
HY-34439	2,5-Dimethylpyrazine	NSC 49139	123-32-0	108.14	Endogenous Metabolite		2,5-Dimethylpyrazine is an endogenous metabolite.	C6H8N2	CC1=CN=C(C)C=N1	Metabolic Enzyme/Protease	Metabolic Disease	No Development Reported	880576	30.9056	36.9091	0.837343	9.93957	7.04934	0.173846
HY-W002105	2,5-Furandicarboxylic acid		3238-40-2	156.09	Endogenous Metabolite	Free Acid	2,5-Furandicarboxylic acid, detected in human urine, is an important renewable biotechnological building block because it serves as an environmentally friendly substitute for terephthalic acid in the production of polyesters[1].	C6H4O5	OC(C1=CC=C(C(O)=O)O1)=O	Metabolic Enzyme/Protease	Others	No Development Reported	834190	22.4731	19.624	1.14519	21.7365	15.4159	0.800789
HY-W017782	2,5-Furandimethanol		1883-75-6	128.13	Others		2,5-Furandimethanol is obtained from 5-Hydroxymethylfurfural. 5-hydroxymethylfurfural, as a building block, is considered an important intermediate due to its rich chemistry and potential availability from carbohydrates such as fructose, glucose, sucrose, cellulose and inulin[1][2].	C6H8O3	OCC1=CC=C(CO)O1	Others	Others	No Development Reported	799526	46.2471	47.6772	0.970006	2.70214	1.91641	0.727153
HY-128746	2,6-Diaminoheptanedioic acid		583-93-7	190.20	Endogenous Metabolite		2,6-Diaminoheptanedioic acid is an endogenous metabolite.	C7H14N2O4	O=C(O)C(N)CCCC(N)C(O)=O	Metabolic Enzyme/Protease	Metabolic Disease	No Development Reported	1.27215e+06	32.2007	28.2489	1.13989	3.06636	2.17473	0.170146
HY-Y1667	2,6-Dibromophenol		608-33-3	251.90	Endogenous Metabolite	Free Base	2,6-Dibromophenol is an endogenous metabolite.	C6H4Br2O	OC1=C(Br)C=CC=C1Br	Metabolic Enzyme/Protease	Metabolic Disease	No Development Reported	1.74494e+06	39.608	36.9713	1.07132	15.4824	7.74122	0.554086
HY-Y0106	2,6-Dihydroxyacetophenone		699-83-2	152.15	Endogenous Metabolite	Free Base	2,6-Dihydroxyacetophenone is an endogenous metabolite.	C8H8O3	CC(C1=C(O)C=CC=C1O)=O	Metabolic Enzyme/Protease	Metabolic Disease	No Development Reported	1.64254e+06	34.5783	31.3465	1.1031	11.7663	5.88316	0.79638
HY-Y0801	2,6-Dihydroxybenzoic acid		303-07-1	154.12	Endogenous Metabolite	Free Acid	2,6-Dihydroxybenzoic acid is a secondary metabolite of salicylic acid which has been hydrolyzed by liver enzymes during phase I metabolism.	C7H6O4	O=C(O)C1=C(O)C=CC=C1O	Metabolic Enzyme/Protease	Others	No Development Reported	1267824	36.4244	39.2857	0.927167	0.279373	0.198137	0.507041
HY-76504	2,6-Dimethoxybenzoic acid		1466-76-8	182.17	Endogenous Metabolite	Free Acid	2,6-Dimethoxybenzoic acid is a member of organic compounds known as o-methoxybenzoic acids and derivatives.	C9H10O4	O=C(O)C(C(OC)=CC=C1)=C1OC	Metabolic Enzyme/Protease	Others	No Development Reported	4830823	73.4784	20.0289	3.66862	67.9567	48.1962	0.0100565
HY-W004874	2,6-Dimethylhydroquinone		654-42-2	138.16	Endogenous Metabolite		2,6-Dimethylhydroquinone is an endogenous metabolite.	C8H10O2	OC1=C(C)C=C(O)C=C1C	Metabolic Enzyme/Protease	Metabolic Disease	No Development Reported	1717056	42.8521	36.9713	1.15906	10.6469	5.32347	0.137404
HY-W040790	2,6-Dimethylpyrazine		108-50-9	108.14	Others		2,6-Dimethylpyrazine is a key aroma compound in Boletus edulis[1].	C6H8N2	CC1=CN=CC(C)=N1	Others	Others	No Development Reported	1.63045e+06	34.2632	33.863	1.01182	7.02187	4.98005	0.945618
HY-W010195	2,6-Dimethylquinoline		877-43-0	157.22	Cytochrome P450		2,6-Dimethylquinoline, a nature constituent from the roots of Peucedantu praeruptorum, is a CYP1A2 inhibitor with an IC50 of 3.3 μM. 2,6-Dimethylquinoline also inhibits CYP2B6 activity with an IC50 of 480 μM[1][2][3].	C11H11N	CC1=CC2=C(C=C1)N=C(C)C=C2	Metabolic Enzyme/Protease	Others	No Development Reported	1.74746e+06	28.6711	28.216	1.01613	1.5767	1.11823	0.889241
HY-W016812	2,6-Dioxo-1,2,3,6-tetrahydropyrimidine-4-carboxylic acid hydrate		50887-69-9	174.11	Endogenous Metabolite		2,6-Dioxo-1,2,3,6-tetrahydropyrimidine-4-carboxylic acid hydrate is an endogenous metabolite.	C5H6N2O5	OC1=NC(O)=NC(C(O)=O)=C1.O	Metabolic Enzyme/Protease	Metabolic Disease	No Development Reported	724106	27.7238	27.6296	1.00341	9.93224	7.04415	0.952762
HY-W011824	2′-O-Methyluridine		2140-76-3	258.23	Others		2'-O-methyluridine is found in rRNA, snRNA, snoRNA and tRNA of Archaea, Bacteria, and Eukaryota[1].	C10H14N2O6	OC[C@@H]1[C@H]([C@H]([C@H](N2C(NC(C=C2)=O)=O)O1)OC)O	Others	Others	No Development Reported	804416	24.4194	39.4126	0.619584	4.14796	2.94181	0.103084
HY-N1401	20(R)-Ginsenoside Rh2		112246-15-8	622.87	Apoptosis; HSV; MMP	Free Base	20(R)-Ginsenoside Rh2, a matrix metalloproteinase (MMP) inhibitor, acts as a cell antiproliferator. It has anticancer effects via blocking cell proliferation and causing G1 phase arrest. 20(R)-Ginsenoside Rh2 induces apoptosis, and has anti-inflammatory and antioxidative activity[1][2][3]. 20(R)-Ginsenoside Rh2 inhibits the replication and proliferation of mouse and human gammaherpesvirus 68 (MHV…	C36H62O8	O[C@H]([C@H]([C@@H]([C@@H](CO)O1)O)O)[C@@H]1O[C@H]2CC[C@]3(C)[C@@]4([H])C[C@@H](O)[C@@H]5[C@@H]([C@](C)(O)CC/C=C(C)\C)CC[C@](C)5[C@@](C)4CC[C@@]3([H])C2(C)C	Anti-infection; Apoptosis; Metabolic Enzyme/Protease	Cancer; Infection; Inflammation/Immunology	No Development Reported	869294	29.1024	31.2946	0.929951	15.171	10.7596	0.666759
HY-N0603	20(S)-Ginsenoside Rg3	20(S)-Propanaxadiol; S-ginsenoside Rg3	14197-60-5	785.01	Amyloid-β; COX; Endogenous Metabolite; NF-κB; Potassium Channel; Sodium Channel	Free Base	20(S)-Ginsenoside Rg3 is the main component of Red ginseng. Ginsenoside Rg3 inhibits Na+ and hKv1.4 channel with IC50s of 32.2±4.5 and 32.6±2.2 μM, respectively. 20(S)-Ginsenoside Rg3 also inhibits Aβ levels, NF-κB activity, and COX-2 expression.	C42H72O13	O[C@@H]([C@@H]([C@@H](CO)O1)O)[C@@H](O[C@H]2[C@@H]([C@H]([C@@H]([C@@H](CO)O2)O)O)O)[C@@H]1O[C@H]3CC[C@]4(C)[C@@]5([H])C[C@@H](O)[C@]6([H])[C@@H](C(C)(O)CC/C=C(C)\C)CC[C@](C)6[C@@](C)5CCC4C3(C)C	Immunology/Inflammation; Membrane Transporter/Ion Channel; Metabolic Enzyme/Protease; Neuronal Signaling; NF-κB	Cancer; Inflammation/Immunology; Neurological Disease	Launched	1.21771e+06	69.0386	50.62	1.36386	1.68437	1.19459	0.0663957
HY-N0603	20(S)-Ginsenoside Rg3	20(S)-Propanaxadiol; S-ginsenoside Rg3	14197-60-5	785.01	Amyloid-β; COX; Endogenous Metabolite; NF-κB; Potassium Channel; Sodium Channel	Free Base	20(S)-Ginsenoside Rg3 is the main component of Red ginseng. Ginsenoside Rg3 inhibits Na+ and hKv1.4 channel with IC50s of 32.2±4.5 and 32.6±2.2 μM, respectively. 20(S)-Ginsenoside Rg3 also inhibits Aβ levels, NF-κB activity, and COX-2 expression.	C42H72O13	O[C@@H]([C@@H]([C@@H](CO)O1)O)[C@@H](O[C@H]2[C@@H]([C@H]([C@@H]([C@@H](CO)O2)O)O)O)[C@@H]1O[C@H]3CC[C@]4(C)[C@@]5([H])C[C@@H](O)[C@]6([H])[C@@H](C(C)(O)CC/C=C(C)\C)CC[C@](C)6[C@@](C)5CCC4C3(C)C	Immunology/Inflammation; Membrane Transporter/Ion Channel; Metabolic Enzyme/Protease; Neuronal Signaling; NF-κB	Cancer; Inflammation/Immunology; Neurological Disease	Launched	798530	40.1923	35.4089	1.13509	6.20801	4.40285	0.288633
HY-12316	20(S)-Hydroxycholesterol	20α-Hydroxycholesterol	516-72-3	402.65	Endogenous Metabolite; Smo	Free Base	20(S)-hydroxyCholesterol (20α-Hydroxycholesterol) is an allosteric activator of the oncoprotein smoothened (Smo) that activates the hedgehog (Hh) signaling pathway with an EC50 of 3 μM in a gene transcription reporter assay using NIH3T3 cells[1][2].	C27H46O2	C[C@@]1([C@@]2([H])[C@@](C)(O)CCCC(C)C)[C@](CC2)([H])[C@@](CC=C3[C@@]4(CC[C@H](O)C3)C)([H])[C@]4([H])CC1	Metabolic Enzyme/Protease; Stem Cell/Wnt	Cancer	No Development Reported	1.28588e+06	38.7768	38.14	1.0167	3.61488	2.56374	0.856041
HY-N0866	20-Deoxyingenol		54706-99-9	332.43	Autophagy	Free Base	20-Deoxyingenol, a diterpene, is isolated from the roots of Euphorbia kansui. 20-Deoxyingenol can promote autophagy and lysosomal biogenesis by promoting the nuclear translocation of transcription factor EB (TFEB) in vitro. 20-Deoxyingenol can be used for the research of osteoarthritis (OA)[1][2].	C20H28O4	O=C1[C@@]2(C=C(C)[C@@H]3O)[C@]3(O)[C@H](O)C(C)=C[C@@]1([H])[C@@]4([H])[C@@](C4(C)C)([H])C[C@H]2C	Autophagy	Inflammation/Immunology	No Development Reported	1932966	34.8875	37.8227	0.922396	6.58027	4.66686	0.554519
HY-136340	21-Acetoxypregna-1,4,9(11),16-tetraene-3,20-dione		37413-91-5	366.45	Glucocorticoid Receptor; NF-κB		21-Acetoxypregna-1,4,9(11),16-tetraene-3,20-dione is an intermediate of delta 9,11 steroids synthesis, for example, Vamorolone?(HY-109017). The delta 9,11 steroids are modifications of glucocorticoids and has anti-inflammatory properties. The delta 9,11 steroids are agents for protection against cell damage (lipid peroxidation) and inhibition of neovascularization[1].	C23H26O4	C[C@@]12[C@](CC=C2C(COC(C)=O)=O)([H])[C@@]3([H])C([C@@]4(C(CC3)=CC(C=C4)=O)C)=CC1	GPCR/G Protein; NF-κB	Metabolic Disease; Inflammation/Immunology	No Development Reported	592040	18.1847	19.3593	0.93933	4.57994	3.24819	0.607
HY-113020	21-Hydroxypregnenolone		1164-98-3	332.48	Endogenous Metabolite	Free Base	21-Hydroxypregnenolone is an essential intermediate in corticosterone synthesis.	C21H32O3	C[C@]12[C@]([H])([C@]3([C@]([H])(CC2)[C@]4(C)C(C[C@H](CC4)O)=CC3)[H])CC[C@@H]1C(CO)=O	Metabolic Enzyme/Protease	Metabolic Disease	No Development Reported	1.39446e+06	24.2219	31.3465	0.772715	7.46204	3.73102	0.185378
HY-N0566	23-Hydroxybetulinic acid	Anemosapogenin	85999-40-2	472.70	Others	Free Acid	23-hydroxybetulinic acid is one of the bioactive components responsible for its anticancer activity. In vitro: 23-hydroxybetulinic acid also shows different proliferation inhibitory activity against B16, HeLa, and HUVEC, with the IC50 value of 78.5, 80, and 94.8 uM, respectively. 23-hydroxybetulinic acid can promote cell cycle arrest at S phase and induce apoptosis via intrinsic pathway. 23-hydro…	C30H48O4	OC([C@]1(CC[C@H]2C(C)=C)[C@@]2([H])[C@](CC[C@@]3([H])[C@]4(CC[C@]5([H])[C@@]3(CC[C@H](O)[C@@]5(C)CO)C)C)([H])[C@@]4(C)CC1)=O	Others	Cancer	No Development Reported	1.42031e+06	47.1381	41.8494	1.12637	2.61233	1.85272	0.110461
HY-113134	25-Hydroxycholesterol		2140-46-7	402.65	Endogenous Metabolite	Free Base	25-Hydroxycholesterol is a metabolite of cholesterol that is produced and secreted by macrophages in response to Toll-like receptor (TLR) activation. 25-hydroxycholesterol is a potent (EC50≈65 nM) and selective suppressor of IgA production by B cells.	C27H46O2	CC(C)(O)CCC[C@@H](C)[C@H]1CC[C@@]2([H])[C@]3([H])CC=C4C[C@@H](O)CC[C@]4(C)[C@@]3([H])CC[C@]12C	Metabolic Enzyme/Protease	Inflammation/Immunology	No Development Reported	1.93655e+06	34.9522	37.8227	0.924106	6.97201	4.94469	0.565089
HY-N2371	27-Hydroxycholesterol		20380-11-4	402.65	Endogenous Metabolite; Estrogen Receptor/ERR; LXR	Free Base	27-Hydroxycholesterol is a selective estrogen receptor modulator and an agonist of the liver X receptor.	C27H46O2	C[C@@H](CO)CCC[C@@H](C)[C@H]1CC[C@@]2([H])[C@]3([H])CC=C4C[C@@H](O)CC[C@]4(C)[C@@]3([H])CC[C@]12C	Metabolic Enzyme/Protease; Others	Cancer	No Development Reported	1.35311e+06	52.6211	42.283	1.2445	8.37288	5.93821	0.000697247
HY-Y1819	2-Acetonaphthone		93-08-3	170.21	Endogenous Metabolite	Free Base	2-Acetonaphthone is an endogenous metabolite.	C12H10O	CC(C1=CC=C2C=CC=CC2=C1)=O	Metabolic Enzyme/Protease	Metabolic Disease	No Development Reported	645630	42.4079	41.5822	1.01986	22.4419	15.9163	0.898414
HY-W039157	2-Acetyl-3-ethylpyrazine		32974-92-8	150.18	Endogenous Metabolite		2-Acetyl-3-ethylpyrazine is an endogenous metabolite.	C8H10N2O	CC(C1=NC=CN=C1CC)=O	Metabolic Enzyme/Protease	Metabolic Disease	No Development Reported	866526	20.4757	22.7154	0.9014	2.94161	2.08625	0.515201
HY-W015912	2-Acetylfuran	2-Furyl methyl ketone	1192-62-7	110.11	Others		2-Acetylfuran (2-Furyl methyl ketone), an important flavour compound or intermediate in foods, is isolated from essential oils, sweet corn products, fruits and flowers. 2-Acetylfuran also can be formed from glucose and glycine by Maillard reaction. 2-Acetylfuran can be used to synthesis Cefuroxime[1][2].	C6H6O2	CC(=O)C1=CC=CO1	Others	Others	No Development Reported	1335341	28.0617	33.863	0.828683	4.19037	2.97189	0.32083
HY-W012956	2-Acetylpyrrole		1072-83-9	109.13	Others		2-Acetylpyrrole is a product of model browning systems, and has been isolated as a major flavour component of many foods[1]. 2-Acetylpyrrole has been used in the synthesis of 2-acetyl-1-pyrroline[2].	C6H7NO	CC(=O)C1=CC=CN1	Others	Others	No Development Reported	1.41399e+06	29.7145	33.863	0.877492	9.13529	6.47893	0.497956
HY-59132	2-Amino-1-phenylethanol		7568-93-6	137.18	Endogenous Metabolite	Free Base	2-Amino-1-phenylethanol is an analogue of noradrenaline.	C8H11NO	OC(CN)C1=CC=CC=C1	Metabolic Enzyme/Protease	Others	No Development Reported	1667877	50.2961	38.14	1.31872	9.44274	6.69698	0.00644696
HY-N9459	2-Amino-2-deoxyglucose (hydrochloride)		1078691-95-8	215.63	Others	Hydrochloride	2-Amino-2-deoxyglucose hydrochloride is a hexosamine hydrochloride can be used in the synthesis of cyclopropene-modified hexosamine derivative Ac4GlcNCyoc and Ac4GalNCyoc[1].	C6H14ClNO5	OC1[C@H](N)[C@H]([C@@H]([C@@H](CO)O1)O)O.[H]Cl	Others	Others	No Development Reported	720414	27.1029	37.5773	0.721256	11.6406	8.25573	0.204145
HY-W001213	2-Amino-4-methoxyphenol		20734-76-3	139.15	Others	Hydrochloride	2-Amino-4-methoxyphenol is a volatile constituent in the aroma concentrate of Tieguanyin teas[1]. 2-Amino-4-methoxyphenol is used for the synthesis of pyridine analogues[2].	C7H9NO2	OC1=CC=C(OC)C=C1N	Others	Others	No Development Reported	1.83085e+06	38.4746	33.863	1.13619	10.4051	7.3795	0.461632
HY-W002820	2-Amino-5-phenylpyridine		33421-40-8	170.21	Endogenous Metabolite		2-Amino-5-phenylpyridine is a mutagenic heterocyclic aromatic amine that is formed by pyrolysis of phenylalanine in proteins. 2-Amino-5-phenylpyridine is in broiled sardines and is considered as potentially carcinogenic[1][2].	C11H10N2	NC1=NC=C(C2=CC=CC=C2)C=C1	Metabolic Enzyme/Protease	Cancer	No Development Reported	987119	37.1366	37.5773	0.988274	14.714	10.4355	0.957235
HY-W016734	2-Amino-5-ureidopentanoic acid		627-77-0	175.19	Endogenous Metabolite		2-Amino-5-ureidopentanoic acid is an endogenous metabolite.	C6H13N3O3	NC(CCCNC(N)=O)C(O)=O	Metabolic Enzyme/Protease	Metabolic Disease	No Development Reported	1023618	25.9099	28.2489	0.917199	1.96871	1.39625	0.401772
HY-I0501	2'-Aminoacetophenone		551-93-9	135.16	Bacterial		2'-Aminoacetophenone is an aromatic compound containing a ketone substituted by one alkyl group, and a phenyl group. 2'-Aminoacetophenone can be used as a breath biomarker for the detection of Ps. Aeruginosa infections in the cystic fibrosis lung[1].	C8H9NO	CC(C1=CC=CC=C1N)=O	Anti-infection	Inflammation/Immunology	No Development Reported	999800	26.0989	29.926	0.872113	0.720411	0.51093	0.516832
HY-B2147	2-Aminobenzenesulfonamide	Orthanilamide	3306-62-5	172.20	Carbonic Anhydrase	Free Base	2-Aminobenzenesulfonamide is a carbonic anhydrase IX inhibitor.	C6H8N2O2S	O=S(C1=CC=CC=C1N)(N)=O	Metabolic Enzyme/Protease	Cancer	No Development Reported	1.51553e+06	18.5315	23.6409	0.783875	4.85354	3.44223	0.152587
HY-W015302	2-Aminobenzenesulfonic acid		88-21-1	173.19	Endogenous Metabolite		2-Aminobenzenesulfonic acid is an endogenous metabolite.	C6H7NO3S	NC1=C(C=CC=C1)S(O)(=O)=O	Metabolic Enzyme/Protease	Metabolic Disease	No Development Reported	2.7176e+06	37.1182	28.7905	1.28925	20.2423	14.3563	0.183587
HY-W062216	2-Aminoimidazole		7720-39-0	83.09	Arginase; Bacterial		2-Aminoimidazole is a potent antibiofilm agent that can be used as an adjuvant to antimicrobial. 2-aminoimidazoles disrupts the ability of bacteria to protect themselves by inhibiting biofilm formation and genetically-encoded antibiotic resistance traits. 2-Aminoimidazole is also a weak noncompetitive inhibitor of human arginase I with a Ki of 3.6 mM[1][2][3].	C3H5N3	NC1=NC=CN1	Anti-infection; Immunology/Inflammation; Metabolic Enzyme/Protease	Infection	No Development Reported	884097	51.1389	47.6772	1.07261	5.66524	4.0179	0.422849
HY-W015818	2-Benzoxazolinone	2-Benzoxazolone; 1,3-Benzoxazol-2(3H)-one; 2-Hydroxybenzoxazole	59-49-4	135.12	Parasite	Free Base	2-Benzoxazolinone is an anti-leishmanial agent with an LC50 of 40 μg/mL against L. donovani[1]. A building block in chemical synthesis. 1,3-Benzoxazol-2(3H)-one derivatives have antimicrobial activity against a selection of Gram-positive, Gram-negative bacteria and yeasts[3]. Derivatives as anti-quorum sensing agent[4].	C7H5NO2	O=C1OC2=CC=CC=C2N1	Anti-infection	Infection	No Development Reported	1899985	34.2923	37.8227	0.906657	10.0714	7.14285	0.500786
HY-W040329	2'-Deoxyadenosine		958-09-8	251.24	Endogenous Metabolite	Free Base	2'-Deoxyadenosine is a nucleoside adenosine derivative, pairing with deoxythymidine (T) in double-stranded DNA.	C10H13N5O3	O[C@@H]1[C@@H](CO)O[C@@H](N2C=NC3=C(N)N=CN=C23)C1	Metabolic Enzyme/Protease	Others	No Development Reported	721762	27.1536	37.5773	0.722606	10.7014	7.58968	0.20348
HY-W011683	2'-Deoxyadenosine monohydrate		16373-93-6	269.26	Endogenous Metabolite	Free Base	2'-Deoxyadenosine monohydrate is a deoxyribonucleoside. A building block in the chemical synthesis.	C10H15N5O4	NC1=C(N=CN2[C@H]3C[C@H](O)[C@H](O3)CO)C2=NC=N1.O	Metabolic Enzyme/Protease	Others	No Development Reported	1280205	38.6055	38.14	1.01221	4.35226	3.08671	0.895425
HY-W016009	2'-Deoxyadenosine-5'-monophosphate		653-63-4	331.23	Endogenous Metabolite		2′-Deoxyadenosine 5′-monophosphate, a nucleic acid AMP derivative, is a deoxyribonucleotide found in DNA. 2′-Deoxyadenosine 5′-monophosphate can be used to study adenosine-based interactions during DNA synthesis and DNA damage[1].	C10H14N5O6P	O[C@@H](C[C@H](N1C=NC2=C1N=CN=C2N)O3)[C@H]3COP(O)(O)=O	Metabolic Enzyme/Protease	Metabolic Disease	No Development Reported	1.50048e+06	22.8228	20.0289	1.13949	0.875129	0.620659	0.345995
HY-136648A	2'-Deoxyadenosine-5'-triphosphate (trisodium)	dATP (trisodium)	54680-12-5	557.13	Endogenous Metabolite	Sodium	2'-Deoxyadenosine-5'-triphosphate trisodium (dATP trisodium) is a nucleotide used in cells for DNA synthesis (or replication), as a substrate of DNA polymerase[1].	C10H13N5Na3O12P3	NC1=C2C(N([C@](C[C@@H]3O)([H])O[C@@H]3CO[P](O[P](O[P](O)(O[Na])=O)(O[Na])=O)(O[Na])=O)C=N2)=NC=N1	Metabolic Enzyme/Protease	Others	No Development Reported	1224241	30.9881	28.2489	1.09697	3.7772	2.67886	0.339477
HY-D0184	2'-Deoxycytidine	Deoxycytidine; Cytosine deoxyriboside; Deoxyribose cytidine	951-77-9	227.22	Endogenous Metabolite	Free Base	2'-Deoxycytidine, a deoxyribonucleoside, could inhibit biological effects of Bromodeoxyuridine (Brdu).	C9H13N3O4	OC[C@@H]1[C@H](C[C@H](N2C(N=C(C=C2)N)=O)O1)O	Metabolic Enzyme/Protease	Others	Phase 2	1167858	89.0943	44.06	2.02211	44.153	31.3142	0.0131881
HY-D0184	2'-Deoxycytidine	Deoxycytidine; Cytosine deoxyriboside; Deoxyribose cytidine	951-77-9	227.22	Endogenous Metabolite	Free Base	2'-Deoxycytidine, a deoxyribonucleoside, could inhibit biological effects of Bromodeoxyuridine (Brdu).	C9H13N3O4	OC[C@@H]1[C@H](C[C@H](N2C(N=C(C=C2)N)=O)O1)O	Metabolic Enzyme/Protease	Others	Phase 2	1.54615e+06	30.9789	31.3465	0.988273	7.00725	3.50362	0.76864
HY-17564	2'-Deoxycytidine (hydrochloride)	2'-Deoxycytidine monohydrochloride; Deoxycytidine hydrochloride; NSC 83251	3992-42-5	263.68	Endogenous Metabolite; Others	Hydrochloride	2'-Deoxycytidine hydrochloride is composed of the purine nucleoside guanine linked by its N9 nitrogen to the C1 carbon of deoxyribose.	C9H14ClN3O4	OC[C@@H]1[C@H](C[C@H](N2C(N=C(C=C2)N)=O)O1)O.Cl	Metabolic Enzyme/Protease; Others	Others	Phase 2	1.76541e+06	48.9994	45.2108	1.0838	2.31785	1.64386	0.433298
HY-W009216	2'-Deoxycytidine-5'-monophosphoric acid		1032-65-1	307.20	Endogenous Metabolite		2'-Deoxycytidine-5'-monophosphoric acid is an endogenous metabolite.	C9H14N3O7P	O[C@@H](C[C@H](N1C(N=C(C=C1)N)=O)O2)[C@H]2COP(O)(O)=O	Metabolic Enzyme/Protease	Metabolic Disease	No Development Reported	1.06127e+06	26.8631	28.2489	0.95094	6.26093	4.44038	0.643199
HY-17563	2'-Deoxyguanosine	Deoxyguanosine; Guanine deoxyriboside	961-07-9	267.24	Endogenous Metabolite	Free Base	2'-Deoxyguanosine (Deoxyguanosine) is composed of the purine nucleoside guanine linked by its N9 nitrogen to the C1 carbon of deoxyribose.	C10H13N5O4	OC[C@@H]1[C@H](C[C@H](N2C=NC3=C2N=C(N)NC3=O)O1)O	Metabolic Enzyme/Protease	Cancer	No Development Reported	1493484	49.5667	41.8494	1.18441	16.2161	11.5008	0.107102
HY-D0185	2'-Deoxyguanosine monohydrate		312693-72-4	285.26	Endogenous Metabolite		2'-Deoxyguanosine monohydrate is an endogenous metabolite.	C10H15N5O5	OC[C@@H]1[C@H](C[C@H](N2C=NC3=C2N=C(N)NC3=O)O1)O.O	Metabolic Enzyme/Protease	Metabolic Disease	No Development Reported	961936	21.7149	19.3436	1.12259	1.71694	1.21769	0.437299
HY-W008638	2'-Deoxyinosine		890-38-0	252.23	Endogenous Metabolite	Free Base	2’-deoxyadenosine inhibits the growth of human colon-carcinoma cell lines and is found to be associated with purine nucleoside phosphorylase (PNP) deficiency.	C10H12N4O4	OC1=C2N=CN([C@@H]3O[C@H](CO)[C@@H](O)C3)C2=NC=N1	Metabolic Enzyme/Protease	Cancer; Metabolic Disease	No Development Reported	900062	39.3447	39.4627	0.99701	7.7041	5.4639	0.975121
HY-D0186	2'-Deoxyuridine		951-78-0	228.20	Endogenous Metabolite		2'-Deoxyuridine could increase chromosome breakage and results in a decreased thymidylate synthetase activity. A known use of 2'-Deoxyuridine is as a precursor in the synthesis of Edoxudine.	C9H12N2O5	OC[C@@H]1[C@H](C[C@H](N2C(NC(C=C2)=O)=O)O1)O	Metabolic Enzyme/Protease	Infection	No Development Reported	924362	21.764	31.0804	0.700248	2.15246	1.52657	0.0111416
HY-W011142	2'-Deoxyuridine 5'-monophosphate (disodium)		42155-08-8	352.15	Endogenous Metabolite	Sodium	2'-Deoxyuridine 5'-monophosphate disodium is reductively methylated to dTMP (2'-deoxythymidine 5'-monophosphate) by bisubstrate enzyme thymidylate synthase (TS). dTMP is a nucleotide required for DNA synthesis[1].	C9H11N2Na2O8P	O=C1N([C@]2([H])O[C@@H]([C@H](C2)O)COP(O[Na])(O[Na])=O)C=CC(N1)=O	Metabolic Enzyme/Protease	Metabolic Disease	No Development Reported	957380	24.2333	28.2489	0.857848	0.268082	0.190129	0.155061
HY-B1428	2-Ethoxybenzamide	Ethenzamide	938-73-8	165.19	Others	Free Base	2-Ethoxybenzamide is widely used as an antipyretic anodyne.	C9H11NO2	O=C(N)C1=CC=CC=C1OCC	Others	Others	Launched	765799	18.4609	23.56	0.783568	8.48209	6.01567	0.454377
HY-W089538	2-Ethyl-6-methylphenol		1687-64-5	136.19	Bacterial		2-Ethyl-6-methylphenol, an alkylphenol, is isolated form the tumorigenic neutral subfraction of cigarette smoke condensate. 2-Ethyl-6-methylphenol exhibits insecticidal and bactericidal activities[1][2].	C9H12O	OC1=C(C)C=CC=C1CC	Anti-infection	Infection	No Development Reported	1.3677e+06	28.7416	33.863	0.848763	8.33519	5.91148	0.400133
HY-W004154	2-Ethylbutyric acid		88-09-5	116.16	Others		2-Ethylbutyric acid acts as an internal standard (IS) in a standard addition calibration method for the VFA analysis of faeces[1].	C6H12O2	CCC(C(=O)O)CC	Others	Others	No Development Reported	2751369	57.0512	56.8922	1.00279	17.6553	12.5215	0.978254
HY-W040948	2-Ethylpyrazine		13925-00-3	108.14	Endogenous Metabolite		2-Ethylpyrazine is an endogenous metabolite.	C6H8N2	CCC1=NC=CN=C1	Metabolic Enzyme/Protease	Metabolic Disease	No Development Reported	4044620	61.52	20.0289	3.07156	49.587	35.1681	0.00764827
HY-W012946	2-Furoic acid	Furan-2-carboxylic acid	88-14-2	112.08	Acyltransferase; ATP Citrate Lyase; Endogenous Metabolite	Free Acid	2-Furoic acid (Furan-2-carboxylic acid) is an organic compound produced through furfural oxidation[1]. 2-Furoic acid exhibits hypolipidemic effet, lowers both serum cholesterol and serum triglyceride levels in rats[2].	C5H4O3	O=C(C1=CC=CO1)O	Metabolic Enzyme/Protease	Metabolic Disease	No Development Reported	1497603	45.073	36.9713	1.21914	4.96014	2.48007	0.0243309
HY-34544	2-Hexylthiophene		18794-77-9	168.30	Others		2-Hexylthiophene is an extremely weak basic heteroaromatic compound. 2-Hexylthiophene can be used to modify and improve the molar absorption coefficient of ruthenium sensitizer[1]	C10H16S	CCCCCCC1=CC=CS1	Others	Others	No Development Reported	1.88562e+06	30.9379	28.216	1.09647	5.9241	4.20149	0.433743
HY-W015874	2-Hydroxy-2-methylbutanoic acid		3739-30-8	118.13	Endogenous Metabolite	Free Acid	2-Hydroxy-2-methylbutanoic acid, an unusual metabolite, is associated with 2-hydroxyglutaric aciduria and maple syrup urine disease.	C5H10O3	CCC(C)(O)C(O)=O	Metabolic Enzyme/Protease	Metabolic Disease	No Development Reported	1641720	26.9361	28.216	0.95464	0.90442	0.641432	0.695106
HY-W008150	2-Hydroxy-3-methylbutanoic acid		4026-18-0	118.13	Endogenous Metabolite	Free Acid	2-Hydroxy-3-methylbutanoic acid is a close structure analogue of GHB, which is a naturally occurring neurotransmitter and a psychoactive drug.	C5H10O3	CC(C)C(O)C(O)=O	Metabolic Enzyme/Protease	Neurological Disease	No Development Reported	1856892	30.4665	28.216	1.07976	0.302409	0.214475	0.49239
HY-N0445	2-Hydroxy-4-methoxybenzaldehyde		673-22-3	152.15	Bacterial; Tyrosinase	Free Base	2-Hydroxy-4-methoxybenzaldehyde, a chemical compound and an isomer of Vanillin, could be used to synthesis Urolithin M7[1]. 2-hydroxy-4-methoxybenzaldehyde is a potent tyrosinase inhibitor from three East African medicinal plants, Mondia whitei, Rhus vulgaris Meikle, and Sclerocarya caffra Sond[2].	C8H8O3	O=CC1=CC=C(OC)C=C1O	Anti-infection; Metabolic Enzyme/Protease	Others	No Development Reported	2.23542e+06	27.3342	23.6409	1.15622	2.68191	1.90206	0.281853
HY-75625	2-Hydroxy-4-methoxybenzoic acid	4-Methoxysalicylic Acid	2237-36-7	168.15	Others	Free Acid	2-Hydroxy-4-methoxybenzoic acid is a derivative of methoxybenzoic. 2-Hydroxy-4-methoxybenzoic is a potential biomarker.	C8H8O4	O=C(O)C1=C(O)C=C(OC)C=C1	Others	Others	No Development Reported	2.86452e+06	39.125	28.7905	1.35895	8.74012	6.19866	0.0517695
HY-34204	2'-Hydroxy-4'-methylacetophenone		6921-64-8	150.17	Others	Free Base	2'-Hydroxy-4'-methylacetophenone, a phenolic compound isolated from Angelicae koreana roots possesses acaricidal property[1]. It could be used in the preparation of 4’-methyl-2’-[(p-tolylsulfonyl) oxy] acetophenone[2].	C9H10O2	CC(C1=CC=C(C)C=C1O)=O	Others	Others	No Development Reported	1.14659e+06	34.5763	38.14	0.906562	8.05836	5.71515	0.353705
HY-W007888	2-Hydroxy-4-methylbenzaldehyde		698-27-1	136.15	Endogenous Metabolite		2-Hydroxy-4-methylbenzaldehyde is an endogenous metabolite.	C8H8O2	O=CC1=CC=C(C)C=C1O	Metabolic Enzyme/Protease	Metabolic Disease	No Development Reported	1657091	34.8231	33.863	1.02835	13.2001	9.36176	0.882712
HY-W017100	2-Hydroxy-6-methoxybenzoic acid	6-Methoxysalicylic acid	3147-64-6	168.15	Others	Free Acid	2-Hydroxy-6-methoxybenzoic acid can be used for the determination of acetylsalicylic acid and its major metabolite, salicylic acid, in animal plasma. 2-Hydroxy-6-methoxybenzoic acid exhibits significant analgesic effects[1][2].	C8H8O4	COC1=CC=CC(O)=C1C(O)=O	Others	Neurological Disease	No Development Reported	1.84977e+06	28.1357	20.0289	1.40475	5.08444	3.60599	0.0250694
HY-Y1426	2'-Hydroxyacetophenone	o-Hydroxyacetophenone; o-Acetylphenol	118-93-4	136.15	Others	Free Base	2'-Hydroxyacetophenone is found in alcoholic beverages. 2'-Hydroxyacetophenone is present in tomato, cassia, fried beef, rum, whiskey, cocoa, coffee and black tea. 2'-Hydroxyacetophenone is a flavouring ingredient. Building block in chemical synthesis.	C8H8O2	CC(C1=CC=CC=C1O)=O	Others	Others	No Development Reported	1482365	39.3909	30.0644	1.31022	17.2181	12.2114	0.26916
HY-113101	2-Hydroxyadipic acid		18294-85-4	162.14	Endogenous Metabolite	Free Acid	2-Hydroxyadipic acid is an organic acid, formed by the reduction of 2-ketoadipic acid.	C6H10O5	O=C(O)C(O)CCCC(O)=O	Metabolic Enzyme/Protease	Others	No Development Reported	975240	26.2731	19.624	1.33883	0.0747694	0.0530279	0.528925
HY-W012352	2-Hydroxyanthraquinone		605-32-3	224.21	Others		2-Hydroxyanthraquinone, a natural compound, possesses antitumor and immunosuppressive activity[1].<br/>	C14H8O3	OC1=CC2=C(C(C3=CC=CC=C3C2=O)=O)C=C1	Others	Cancer	No Development Reported	602686	26.9922	32.0355	0.84257	14.8666	10.5437	0.340051
HY-W012531	2-Hydroxycinnamic acid		614-60-8	164.16	Endogenous Metabolite; HIV; SARS-CoV		2-Hydroxycinnamic acid is isolated from the methanol extract of Cinnamomum cassia. 2-Hydroxycinnamic acid shows inhibitory effects on infection of HIV/SARS-CoV S pseudovirus with an IC50 of 0.3 mM[2]	C9H8O3	O=C(O)/C=C/C1=CC=CC=C1O	Anti-infection; Metabolic Enzyme/Protease	Infection	No Development Reported	1663018	25.2951	20.0289	1.26293	3.56752	2.53016	0.104477
HY-75954	2-Hydroxyhexanoic acid		6064-63-7	132.16	Endogenous Metabolite		2-Hydroxyhexanoic acid is an endogenous metabolite.	C6H12O3	O=C(O)C(CCCC)O	Metabolic Enzyme/Protease	Metabolic Disease	No Development Reported	836822	21.6006	23.8246	0.906653	6.21749	4.40957	0.47151
HY-W015924	2-Hydroxyisobutyric acid		594-61-6	104.11	Endogenous Metabolite		2-Hydroxyisobutyric acid is an endogenous metabolite.	C4H8O3	CC(C)(O)C(O)=O	Metabolic Enzyme/Protease	Metabolic Disease	No Development Reported	1265083	29.8935	22.7154	1.316	9.92753	7.0408	0.127716
HY-W019358	2-hydroxymethyl benzoic acid		612-20-4	152.15	Endogenous Metabolite		2-hydroxymethyl benzoic acid is an endogenous metabolite.	C8H8O3	O=C(O)C1=CC=CC=C1CO	Metabolic Enzyme/Protease	Metabolic Disease	No Development Reported	2139404	32.5411	20.0289	1.6247	8.15729	5.78532	0.00466671
HY-115051	2-Hydroxymethyltetrahydropyran		100-72-1	116.16	Others		2-Hydroxymethyltetrahydropyran is a volatile compound in Sambucus williamsii (SW) seed oil. SW seed oil has potential antioxidant activity[1].	C6H12O2	OCC1CCCCO1	Others	Others	No Development Reported	1525094	32.0492	33.863	0.94644	1.53288	1.08715	0.747108
HY-W015590	2-Hydroxyphenylacetic acid		614-75-5	152.15	Endogenous Metabolite	Free Acid	2-Hydroxyphenylacetic acid is a potential biomarker for the food products, and found to be associated with phenylketonuria (PKU).	C8H8O3	C1=CC=CC(=C1CC(O)=O)O	Metabolic Enzyme/Protease	Neurological Disease	No Development Reported	2115887	25.8725	23.6409	1.0944	1.82268	1.29268	0.507975
HY-118700A	2-Iminobiotin (hydrobromide)	Guanidinobiotin (hydrobromide)	76985-52-9	324.24	NO Synthase	Hydrobromide	2-Iminobiotin hydrobromide (Guanidinobiotin hydrobromide) is a biotin (vitamin H or B7) analog. 2-Iminobiotin hydrobromide is a reversible nitric oxide synthases inhibitor with Kis of 21.8 and 37.5 μM for murine iNOS and rat n-cNOS, respectively[1]. 2-Iminobiotin hydrobromide superimposes on hypothermia protects human neuronal cells from hypoxia-induced cell damage[2].	C10H18BrN3O2S	[H][C@](CS[C@H]1CCCCC(O)=O)([C@]1([H])N2)NC2=N.Br	Immunology/Inflammation	Neurological Disease	Phase 2	1018096	45.3166	34.5	1.31352	3.4247	2.42886	0.309089
HY-W017141	2-Isobutyl-3-methoxypyrazine		24683-00-9	166.22	Others		2-Isobutyl-3-methoxypyrazine is an aroma constituent in grapes andwines, green pepper and asparagus[1].	C9H14N2O	COC1=NC=CN=C1CC(C)C	Others	Others	No Development Reported	400948	26.336	41.5822	0.633348	4.93511	3.50008	0.000984653
HY-W017113	2-Mercaptobenzothiazole		149-30-4	167.25	Endogenous Metabolite		2-Mercaptobenzothiazole is an endogenous metabolite.	C7H5NS2	S=C1SC2=CC=CC=C2N1	Metabolic Enzyme/Protease	Metabolic Disease	No Development Reported	1500891	43.1204	39.2857	1.09761	7.65871	5.43171	0.411959
HY-W019940	2-Methoxy-4-vinylphenol		7786-61-0	150.17	Endogenous Metabolite; Others	Free Base	2-Methoxy-4-vinylphenol (2M4VP), a naturally Germination inhibitor, exerts potent anti-inflammatory effects[1][2].	C9H10O2	C=CC1=CC=C(O)C(OC)=C1	Metabolic Enzyme/Protease; Others	Inflammation/Immunology	No Development Reported	716466	27.4313	27.6296	0.992823	20.75	14.7163	0.990187
HY-77995	2-Methoxybenzaldehyde	o-Anisaldehyde	135-02-4	136.15	Bacterial; Fungal		2-Methoxybenzaldehyde (o-Anisaldehyde), isolated from cinnamon essential oil (CEO), exists antibacterial and antifungal activity[1].	C8H8O2	O=CC1=CC=CC=C1OC	Anti-infection	Infection	No Development Reported	970204	34.0513	36.9091	0.922571	39.9739	28.3503	0.760042
HY-N1393	2-Methoxybenzoic acid	NSC 3778; O-Methylsalicylic acid; Salicylic acid methyl ether	579-75-9	152.15	Endogenous Metabolite	Free Acid	2-Methoxybenzoic acid (NSC 3778) is used as an internal standard of salicylic acid and its putative biosynthetic precursors in cucumber leaves. Another known use is in the synthesis of Benextramine.	C8H8O3	O=C(O)C1=CC=CC=C1OC	Metabolic Enzyme/Protease	Cancer	No Development Reported	944329	41.2798	39.4627	1.04605	12.7804	9.06413	0.678692
HY-W046353	2-Methoxycinnamaldehyde	o-Methoxycinnamaldehyde	1504-74-1	162.19	Apoptosis		2-Methoxycinnamaldehyde (o-Methoxycinnamaldehyde) is a natural compound of Cinnamomum cassia, with antitumor activity[1][2][3]. 2-Methoxycinnamaldehyde inhibits proliferation and induces apoptosis by mitochondrial membrane potential (ΔΨm) loss, activation of both caspase-3 and caspase-9[2]. 2-Methoxycinnamaldehyde effectively inhibits platelet-derived growth factor (PDGF)-induced HASMC migration[…	C10H10O2	O=C/C=C/C1=CC=CC=C1OC	Apoptosis	Cancer	No Development Reported	964513	24.1018	19.2077	1.2548	3.25199	2.30637	0.408383
HY-N1386	2-Methoxycinnamic acid		1533716	178.18	Tyrosinase	Free Acid	2-Methoxycinnamic acid is a noncompetitive inhibitor of tyrosinase[1].	C10H10O3	O=C(O)/C=C/C1=CC=CC=C1OC	Metabolic Enzyme/Protease	Metabolic Disease	No Development Reported	932036	24.0584	23.8246	1.00981	5.89634	4.1818	0.938701
HY-12033	2-Methoxyestradiol	2-ME2; NSC-659853	362-07-2	302.41	Apoptosis; Autophagy; Endogenous Metabolite; Microtubule/Tubulin; Reactive Oxygen Species	Free Base	2-Methoxyestradiol (2-ME2), an orally active endogenous metabolite of 17β-estradiol (E2), is an apoptosis inducer and an angiogenesis inhibitor with potent antineoplastic activity. 2-Methoxyestradiol also destablize microtubules. 2-Methoxyestradio, also a potent superoxide dismutase (SOD) inhibitor and a ROS-generating agent, induces autophagy in the transformed cell line HEK293 and the cancer ce…	C19H26O3	OC1=CC2=C([C@]3(CC[C@@]4([C@H](CC[C@]4([C@@]3(CC2)[H])[H])O)C)[H])C=C1OC	Apoptosis; Autophagy; Cell Cycle/DNA Damage; Cytoskeleton; Immunology/Inflammation; Metabolic Enzyme/Protease; NF-κB	Cancer	Phase 2	1.16499e+06	29.2086	30.38	0.961441	3.99299	2.83191	0.720905
HY-12033	2-Methoxyestradiol	2-ME2; NSC-659853	362-07-2	302.41	Apoptosis; Autophagy; Endogenous Metabolite; Microtubule/Tubulin; Reactive Oxygen Species	Free Base	2-Methoxyestradiol (2-ME2), an orally active endogenous metabolite of 17β-estradiol (E2), is an apoptosis inducer and an angiogenesis inhibitor with potent antineoplastic activity. 2-Methoxyestradiol also destablize microtubules. 2-Methoxyestradio, also a potent superoxide dismutase (SOD) inhibitor and a ROS-generating agent, induces autophagy in the transformed cell line HEK293 and the cancer ce…	C19H26O3	OC1=CC2=C([C@]3(CC[C@@]4([C@H](CC[C@]4([C@@]3(CC2)[H])[H])O)C)[H])C=C1OC	Apoptosis; Autophagy; Cell Cycle/DNA Damage; Cytoskeleton; Immunology/Inflammation; Metabolic Enzyme/Protease; NF-κB	Cancer	Phase 2	690942	23.1315	31.2946	0.739154	8.68532	6.1598	0.0833178
HY-113252	2-Methoxyestrone		362-08-3	300.39	Endogenous Metabolite	Free Base	2-Methoxyestrone is a methoxylated catechol estrogen and metabolite of estrone, with a pKa of 10.81.	C19H24O3	C[C@]1([C@](CC2)([H])[C@]3([H])CCC4=C(C=C(OC)C(O)=C4)[C@@]3([H])CC1)C2=O	Metabolic Enzyme/Protease	Metabolic Disease	No Development Reported	2.37622e+06	42.8878	37.8227	1.13391	4.0878	2.89915	0.302226
HY-W012922	2-Methyl-4-pentenoic Acid	2-Methylpent-4-enoic acid	1575-74-2	114.14	Others		2-Methyl-4-pentenoic Acid is an organic acid.	C6H10O2	C=CCC(C)C(O)=O	Others	Others	No Development Reported	720150	32.253	32.0355	1.00679	0.839541	0.595419	0.960359
HY-W012658	2-Methylacetophenone		577-16-2	134.18	Endogenous Metabolite		2-Methylacetophenone is an endogenous metabolite.	C9H10O	CC(C1=CC=CC=C1C)=O	Metabolic Enzyme/Protease	Metabolic Disease	No Development Reported	1.00912e+06	26.8155	30.0644	0.891933	4.99815	3.54479	0.672247
HY-Y0442	2-Methylbenzaldehyde		529-20-4	120.15	Endogenous Metabolite	Free Base	2-Methylbenzaldehyde is an endogenous metabolite.	C8H8O	O=CC1=CC=CC=C1C	Metabolic Enzyme/Protease	Metabolic Disease	No Development Reported	466946	30.6711	41.5822	0.737602	1.34661	0.955041	0.00560413
HY-W038287	2-Methylbenzoxazole		95-21-6	133.15	Endogenous Metabolite		2-Methylbenzoxazole is an endogenous metabolite.	C8H7NO	CC1=NC2=CC=CC=C2O1	Metabolic Enzyme/Protease	Metabolic Disease	No Development Reported	633613	41.6185	41.5822	1.00087	5.71378	4.05233	0.991662
HY-113371	2-Methylcitric acid	Methylcitric acid	6061-96-7	206.15	Endogenous Metabolite		2-Methylcitric acid (Methylcitric acid) is an endogenous metabolite in the 2-methylcitric acid cycle. 2-Methylcitric acid accumulates in methylmalonic and propionic acidemias and acts as a marker metabolite. 2-Methylcitric acid markedly inhibits ADP-stimulated and uncoupled respiration in mitochondria supported by glutamate[1].	C7H10O7	CC(C(O)=O)C(C(O)=O)(O)CC(O)=O	Metabolic Enzyme/Protease	Metabolic Disease	No Development Reported	1.3864e+06	59.5165	47.87	1.24329	9.10763	6.45932	0.206894
HY-W010549	2-Methylcyclohexanone		583-60-8	112.17	Endogenous Metabolite		2-Methylcyclohexanone is an endogenous metabolite.	C7H12O	O=C1C(C)CCCC1	Metabolic Enzyme/Protease	Metabolic Disease	No Development Reported	518478	23.2208	32.0355	0.724845	0.79321	0.56256	0.0575115
HY-W012944	2-Methylcyclopentane-1,3-dione		765-69-5	112.13	Others		2-Methylcyclopentane-1,3-dione is a key intermediate for the total synthesis of steroids[1].	C6H8O2	CC1C(CCC1=O)=O	Others	Others	No Development Reported	809434	27.8826	18.5958	1.4994	1.48648	1.05424	0.398018
HY-W015664	2-Methylheptanoic acid		1188-02-9	144.21	Others		2-Methylheptanoic acid is a flavouring ingredient, isolated from honey.	C8H16O2	CCCCCC(C)C(O)=O	Others	Others	No Development Reported	2.43958e+06	50.5861	56.8922	0.889158	18.1688	12.8857	0.296041
HY-W017524	2-Methylpentanedioic acid		617-62-9	146.14	Endogenous Metabolite	Free Acid	2-Methylpentanedioic acid is a metabolite of succinic acid, a citric acid cycle intermediate.	C6H10O4	O=C(O)C(C)CCC(O)=O	Metabolic Enzyme/Protease	Others	No Development Reported	1.51694e+06	23.0732	20.0289	1.15199	0.805542	0.571306	0.306312
HY-W067358	2-Methylpyrazine		109-08-0	94.11	Others		2-Methylpyrazine is a kind of?alkylpyrazine that can be identified in roasted red pepper seed oils[1].	C5H6N2	CC1=NC=CN=C1	Others	Others	No Development Reported	700970	26.838	27.6296	0.971349	17.6528	12.5197	0.942968
HY-W051513	2-Methylquinazolin-4-ol		1769-24-0	160.17	PARP		2-Methylquinazolin-4-ol is a potent competitive poly(ADP-ribose) synthetase inhibitor, with a Ki of 1.1 μM. 2-Methylquinazolin-4-ol mammalian aspartate transcarbamylase (ATCase) inhibitor, with 0.20 mM[1][2].	C9H8N2O	O=C1NC(C)=NC2=C1C=CC=C2	Cell Cycle/DNA Damage; Epigenetics	Others	No Development Reported	1.22675e+06	30.6548	19.2077	1.59597	2.01485	1.42897	0.0636337
HY-W010381	2-Methylsuccinic acid		498-21-5	132.12	Endogenous Metabolite	Free Acid	2-Methylsuccinic acid is a normal metabolite in human fluids and the main biochemical measurable features in ethylmalonic encephalopathy.	C5H8O4	O=C(O)C(C)CC(O)=O	Metabolic Enzyme/Protease	Metabolic Disease	No Development Reported	1.36991e+06	41.3108	38.14	1.08314	6.32426	4.48529	0.391664
HY-W010608	2-Methyltetrahydrofuran-3-one		3188-00-9	100.12	Others		2-Methyltetrahydrofuran-3-one is one of the volatile constituents of roasted coffee[1].	C5H8O2	O=C1C(C)OCC1	Others	Others	No Development Reported	2718214	56.3637	56.8922	0.99071	17.8682	12.6724	0.928172
HY-W010615	2-Methylthiophene		554-14-3	98.16	Others		4-Methylthiophene is?an intermediate?used?in?the?synthesis?of?the?aromatic sulfur compounds[1].	C5H6S	CC1=CC=CS1	Others	Others	No Development Reported	929961	28.5641	19.3593	1.47548	16.5966	11.7706	0.112497
HY-W010516	2-Methylvaleric acid	2-Methylpentanoic acid	97-61-0	116.16	Endogenous Metabolite		2-Methylvaleric acid (2-Methylpentanoic acid) is a short-chain fatty acid isolated from Campomanesia adamantium and dairy products. 2-Methylvaleric acid is also found in animal feces. 2-Methylvaleric acid is a flavor compound used for food-flavor ingredient, fragrances[1][2][3].	C6H12O2	CCCC(C)C(O)=O	Metabolic Enzyme/Protease	Metabolic Disease	No Development Reported	468370	17.9325	27.6296	0.64903	14.2083	10.0768	0.175595
HY-Y0110	2-Naphthol		135-19-3	144.17	Endogenous Metabolite	Free Base	2-Naphthol is a metabolite of naphthalene, catalyzed by cytochrome P450 (CYP) isozymes (CYP 1A1, CYP 1A2, CYP 2A1, CYP 2E1 and CYP 2F2).	C10H8O	OC1=CC=C2C=CC=CC2=C1	Metabolic Enzyme/Protease	Others	No Development Reported	2.13059e+06	29.1006	28.7905	1.01077	11.3742	8.06681	0.952304
HY-W014796	2-Naphthoxyacetic acid		120-23-0	202.21	Endogenous Metabolite		2-Naphthoxyacetic acid is an endogenous metabolite.	C12H10O3	O=C(O)COC1=CC=C2C=CC=CC2=C1	Metabolic Enzyme/Protease	Metabolic Disease	No Development Reported	931394	21.0254	19.3436	1.08695	3.23398	2.29361	0.585366
HY-W011552	2'-O-Methyladenosine		2140-79-6	281.27	Endogenous Metabolite		2'-O-Methyladenosine, a methylated adenine residue is found in urine of normals as well as in urine of adenosine deaminase (ADA) deficient patients. 2'-O-Methyladenosine exhibits unique hypotensive activities [1][2].	C11H15N5O4	OC[C@@H]1[C@H]([C@H]([C@H](N2C=NC3=C(N=CN=C32)N)O1)OC)O	Metabolic Enzyme/Protease	Cardiovascular Disease	No Development Reported	1.0596e+06	23.9195	19.3436	1.23656	1.16415	0.825638	0.142557
HY-69014	2-O-Methylcytosine		3289-47-2	125.13	DNA/RNA Synthesis; Endogenous Metabolite		2-O-Methylcytosine, an O-alkylated analogue a DNA adduct, is the damaged nucleobase[1].	C5H7N3O	NC1=NC(OC)=NC=C1	Cell Cycle/DNA Damage; Metabolic Enzyme/Protease	Cancer	No Development Reported	1152086	34.742	38.14	0.910908	1.92251	1.36348	0.333277
HY-N2289	2''-O-Rhamnosylicariside II		135293-13-9	660.66	Others	Free Base	2''-O-Rhamnosylicariside II is a flavonoid glycoside compound and might be beneficial for improving postmenopausal osteoporosis.	C33H40O14	O=C1C(O[C@H]2[C@@H]([C@@H]([C@H]([C@H](C)O2)O)O)O[C@H]3[C@@H]([C@@H]([C@H]([C@H](C)O3)O)O)O)=C(C4=CC=C(OC)C=C4)OC5=C(C/C=C(C)\C)C(O)=CC(O)=C15	Others	Others	No Development Reported	2.13466e+06	32.4688	20.0289	1.6211	14.2274	10.0904	0.0195807
HY-W007926	2-Oxobutanoic acid		600-18-0	102.09	Endogenous Metabolite	Free Acid	2-Oxobutanoic acid is a product in the enzymatic cleavage of cystathionine.	C4H6O3	CCC(=O)C(O)=O	Metabolic Enzyme/Protease	Others	No Development Reported	1.12197e+06	25.3275	19.3436	1.30935	0.144507	0.102487	0.060207
HY-113098	2-Oxovaleric acid		1821-02-9	116.12	Endogenous Metabolite	Free Acid	2-Oxovaleric acid is a keto acid that is found in human blood.	C5H8O3	CCCC(C(O)=O)=O	Metabolic Enzyme/Protease	Metabolic Disease	No Development Reported	1225122	36.9445	38.14	0.968655	3.41753	2.42378	0.733231
HY-N6958	2-O-β-D-Glucopyranosyl-L-ascorbic acid	AA-2βG	562043-82-7	338.26	Others	Free Base	2-O-β-D-Glucopyranosyl-L-ascorbic acid (AA-2βG), isolated from Lycium Fruit, is a stable vitamin C analog with anti-tumor activity[1].	C12H18O11	OC([C@H](O1)[C@H](CO)O)=C(O[C@H]2[C@@H]([C@H]([C@@H]([C@@H](CO)O2)O)O)O)C1=O	Others	Cancer; Metabolic Disease	No Development Reported	727633	29.0071	36.4286	0.796273	16.9661	12.0327	0.158694
HY-W010489	2-Phenylacetaldehyde		122-78-1	120.15	Endogenous Metabolite		2-Phenylacetaldehyde is an endogenous metabolite.	C8H8O	O=CCC1=CC=CC=C1	Metabolic Enzyme/Protease	Metabolic Disease	No Development Reported	2361189	32.2502	28.7905	1.12017	12.4193	8.80801	0.514361
HY-W018197	2-Phenylacetamide		103-81-1	135.16	Endogenous Metabolite		2-Phenylacetamide is an endogenous metabolite.	C8H9NO	O=C(N)CC1=CC=CC=C1	Metabolic Enzyme/Protease	Metabolic Disease	No Development Reported	2487090	37.8295	20.0289	1.88874	2.71946	1.9287	0.000108365
HY-W017194	2-Phenylbutanoic acid		90-27-7	164.20	Endogenous Metabolite		2-Phenylbutanoic acid is an endogenous metabolite.	C10H12O2	CCC(C1=CC=CC=C1)C(O)=O	Metabolic Enzyme/Protease	Metabolic Disease	No Development Reported	566422	25.3681	32.0355	0.791873	1.19905	0.850387	0.141478
HY-B1290	2-Phenylethanol	Phenylethyl alcohol; Phenethyl alcohol; Benzyl carbinol	60-12-8	122.16	Antibiotic; Bacterial; Virus Protease	Free Base	2-Phenylethanol (Phenethyl alcohol), extracted from rose, carnation, hyacinth, Aleppo pine, orange blossom and other organisms, is a colourless liquid. It has a pleasant floral odor and also an autoantibiotic produced by the fungus Candida albicans[1]. It is used as an additive in cigarettes and also used as a preservative in soaps due to its stability in basic conditions.	C8H10O	OCCC1=CC=CC=C1	Anti-infection	Infection	No Development Reported	1020697	24.0322	31.0804	0.773227	9.38222	6.65406	0.0728972
HY-W010483	2-Phenylethylamine		64-04-0	121.18	Endogenous Metabolite	Free Base	2-Phenylethanamine is believed to function as a neuromodulator or neurotransmitter.	C8H11N	NCCC1=CC=CC=C1	Metabolic Enzyme/Protease	Metabolic Disease; Neurological Disease	No Development Reported	2268490	34.5045	20.0289	1.72273	1.69631	1.20306	0.000475062
HY-W015608	2-Phenylpropionic acid		492-37-5	150.18	Endogenous Metabolite	Free Acid	2-Phenylpropionic acid is an intermediate in alpha-Methylstyrene metabolism.	C9H10O2	C1=C(C(C(O)=O)C)C=CC=C1	Metabolic Enzyme/Protease	Metabolic Disease	No Development Reported	1.42994e+06	28.1112	31.3465	0.896788	7.2245	3.61225	0.4615
HY-W042193	2-Piperidone		675-20-7	99.13	Endogenous Metabolite	Free Base	2-Piperidone is an endogenous metabolite.	C5H9NO	O=C1NCCCC1	Metabolic Enzyme/Protease	Metabolic Disease	No Development Reported	2044501	33.5446	28.216	1.18885	1.41452	1.00321	0.116747
HY-W017140	2-Sec-butyl-3-methoxypyrazine	SBMP	24168-70-5	166.22	Others		2-Sec-butyl-3-methoxypyrazine (SBMP) is a methoxypyrazine and can be identified in the ladybug species[1].	C9H14N2O	CCC(C)C1=C(OC)N=CC=N1	Others	Others	No Development Reported	575072	17.6636	19.3593	0.91241	3.74465	2.65578	0.517334
HY-W012941	2-Thiophenecarboxaldehyde		98-03-3	112.15	Endogenous Metabolite		2-Thiophenecarboxaldehyde is an endogenous metabolite.	C5H4OS	O=CC1=CC=CS1	Metabolic Enzyme/Protease	Metabolic Disease	No Development Reported	791216	51.9706	41.5822	1.24983	24.4377	17.3317	0.154032
HY-W009811	2-Tridecanone		593-08-8	198.35	Others	Free Base	2-Tridecanone, a nonalkaloid insecticide, is isolated from the wild tomato Lycopersicon hirsutum f. glabratum. 2-Tridecanone is a volatile organic compound[1][2].	C13H26O	CCCCCCCCCCCC(C)=O	Others	Others	No Development Reported	979948	56.6833	47.6772	1.1889	13.2015	9.36274	0.0986999
HY-115684	2-Undecanol	Undecan-2-ol	1653-30-1	172.31	Others		2-Undecanol (Undecan-2-ol) is a male specific volatile identified from the sap beetle Lobiopa insularis. 2-undecanol is a flower emitted volatile, used by various species of Hymenoptera as a pheromone component[1].	C11H24O	CC(O)CCCCCCCCC	Others	Others	No Development Reported	783140	35.0741	32.0355	1.09485	0.400738	0.284211	0.490493
HY-W016969	2-Undecanone		112-12-9	170.30	Others		2-Undecanone is a volatile organic compound, which inhibits the DnaKJE-ClpB bichaperone dependent refolding of heat-inactivated bacterial luciferases. 2-Undecanone inhibits lung tumorigenesis[1][2].	C11H22O	CC(CCCCCCCCC)=O	Others	Cancer; Infection	No Development Reported	845198	28.2958	31.2946	0.904174	10.5884	7.5095	0.520398
HY-N7387	3-​Oxocholic acid		2304-89-4	406.56	Endogenous Metabolite		3-Oxocholic acid is an oxo-bile acid metabolite and also a major degradation product from cholic by C. perfringens in the intestine. 3-Oxocholic acid is steroid acid found predominantly in bile of mammals[1][2][3].	C24H38O5	C[C@H](CCC(O)=O)[C@@]1([H])CC[C@@]2([H])[C@]3([H])[C@H](O)C[C@]4([H])CC(CC[C@]4(C)[C@@]3([H])C[C@H](O)[C@]12C)=O	Metabolic Enzyme/Protease	Metabolic Disease	No Development Reported	1117296	35.4339	36.9713	0.958416	7.48294	3.74147	0.667848
HY-N1750	3-(2,4-Dihydroxyphenyl)propanoic acid		5631-68-5	182.17	Endogenous Metabolite; Tyrosinase		3-(2,4-Dihydroxyphenyl)propanoic acid (DPPacid) is a potent and competitive tyrosinase inhibitor, inhibits L-Tyrosine and DL-DOPA with an IC50 and a Ki of 3.02 μM and 11.5 μM, respectively[1].	C9H10O4	O=C(O)CCC1=CC=C(O)C=C1O	Metabolic Enzyme/Protease	Others	No Development Reported	408972	18.3164	32.0355	0.571753	4.25708	3.01921	0.00641327
HY-W017158	3-(2-Hydroxyphenyl)propanoic acid		495-78-3	166.18	Endogenous Metabolite		3-(2-Hydroxyphenyl)propanoic acid is an endogenous metabolite.	C9H10O3	O=C(O)CCC1=CC=CC=C1O	Metabolic Enzyme/Protease	Metabolic Disease	No Development Reported	991889	37.3161	37.5773	0.993049	7.75035	5.4967	0.973412
HY-W022390	3-(3,4,5-Trimethoxyphenyl)propanoic acid		25173-72-2	240.25	Endogenous Metabolite	Free Acid	3-(3,4,5-Trimethoxyphenyl)propanoic acid is found in herbs and spices. 3-(3,4,5-Trimethoxyphenyl)propanoic acid is a constituent of Piper longum (long pepper) and Piper retrofractum (Javanese long pepper).	C12H16O5	O=C(O)CCC1=CC(OC)=C(OC)C(OC)=C1	Metabolic Enzyme/Protease	Others	No Development Reported	525282	23.5255	32.0355	0.734357	5.2817	3.74589	0.0719917
HY-W005255	3-(3-Hydroxyphenyl)propionic acid		621-54-5	166.17	Endogenous Metabolite	Free Acid	3-(3-Hydroxyphenyl)propionic acid is a flavonoid metabolite formed by human microflora. 3-(3-Hydroxyphenyl)propionic acid shows vasodilatory activity[1].	C9H10O3	O=C(O)CCC1=CC=CC(O)=C1	Metabolic Enzyme/Protease	Cardiovascular Disease	No Development Reported	978650	29.7086	39.4126	0.753783	5.16883	3.66584	0.280708
HY-W016482	3-(3-Methoxyphenyl)propionic acid		10516-71-9	180.20	Endogenous Metabolite	Free Acid	3-(3-Methoxyphenyl)propionic acid is an organic acid, naturally occurring human metabolite and excreted in human urine.	C10H12O3	COC1=CC=CC(CCC(O)=O)=C1	Metabolic Enzyme/Protease	Metabolic Disease	No Development Reported	2.4854e+06	51.5362	56.8922	0.905856	24.4284	17.3251	0.440848
HY-N1753	3-(4-Hydroxyphenyl)-1-propanol	Dihydro-p-coumaryl alcohol; 3-(p-Hydroxyphenyl)propyl alcohol	10210-17-0	152.19	Others		3-(4-Hydroxyphenyl)-1-propanol is used in the synthesis of (-)-centrolobine.	C9H12O2	OCCCC1=CC=C(O)C=C1	Others	Others	No Development Reported	1.16158e+06	19.0584	28.216	0.675446	19.8063	14.047	0.08027
HY-101401	3-(Methylthio)propionic acid	3-Methylsulfanylpropionic acid	646-01-5	120.17	Endogenous Metabolite; Fungal	Free Acid	3-(Methylthio)propionic acid is an intermediate in the methionine metabolism.	C4H8O2S	O=C(O)CCSC	Anti-infection; Metabolic Enzyme/Protease	Cancer	No Development Reported	971598	24.5932	28.2489	0.870588	2.1403	1.51795	0.197707
HY-N2038	3,​5,​6,​7,​8,​3',​4'-​Heptemthoxyflavone		1178-24-1	432.42	Others	Free Base	3,5,6,7,8,3',4'-heptamethoxyflavone, a flavonoid in C. unshiu peels, exhibits anti-tumor-initiating effect and Anti-neuroinflammatory activity[1][2][3]. 3,5,6,7,8,3',4'-heptamethoxyflavone inhibits collagenase activity and increased type I procollagen content in HDFn cells[1]. 3,5,6,7,8,3',4'-heptamethoxyflavone induces brain-derived neurotrophic factor (BDNF) expression via cAMP/ERK/CREB signali…	C22H24O9	O=C1C(OC)=C(C2=CC=C(OC)C(OC)=C2)OC3=C(OC)C(OC)=C(OC)C(OC)=C13	Others	Cancer; Neurological Disease	No Development Reported	1.37981e+06	35.0319	31.1979	1.12289	0.401153	0.284506	0.106424
HY-15758	3,3'-Diindolylmethane	DIM; Arundine; HB 236	24962	246.31	Androgen Receptor; Autophagy	Free Base	3,3'-Diindolylmethane is a strong, pure androgen receptor (AR) antagonist.	C17H14N2	C1(CC2=CNC3=C2C=CC=C3)=CNC4=C1C=CC=C4	Autophagy; Others	Cancer	Phase 4	1.12719e+06	50.582	46.12	1.09675	16.0907	11.4118	0.490827
HY-15758	3,3'-Diindolylmethane	DIM; Arundine; HB 236	24962	246.31	Androgen Receptor; Autophagy	Free Base	3,3'-Diindolylmethane is a strong, pure androgen receptor (AR) antagonist.	C17H14N2	C1(CC2=CNC3=C2C=CC=C3)=CNC4=C1C=CC=C4	Autophagy; Others	Cancer	Phase 4	1335126	46.859	36.9091	1.26958	1.80457	1.27984	0.016803
HY-W008097	3,3-Dimethylglutaric acid		4839-46-7	160.17	Endogenous Metabolite	Free Acid	3,3-Dimethylglutaric acid, a member of methyl-branched fatty acids, is a endogenous metabolite occasionally found in human urine[1].	C7H12O4	O=C(O)CC(C)(C)CC(O)=O	Metabolic Enzyme/Protease	Metabolic Disease	No Development Reported	1.96346e+06	32.215	28.216	1.14173	4.95717	3.51573	0.247903
HY-W009886	3,4,5-Trimethoxybenzaldehyde		86-81-7	196.20	Bacterial		3,4,5-Trimethoxybenzaldehyde is an intermediate for the synthesis of various pharmaceuticals, especially for?trimethoprim?used to treat bacterial infections, including urinary tract pathogens infection[1].	C10H12O4	O=CC1=CC(OC)=C(OC)C(OC)=C1	Anti-infection	Infection	No Development Reported	638566	41.9439	41.5822	1.0087	20.6198	14.624	0.952487
HY-Y0084	3,4,5-Trimethoxybenzoic acid	Eudesmic acid; Trimethylgallic Acid	118-41-2	212.20	Others	Free Acid	3,4,5-Trimethoxybenzoic acid (Eudesmic acid;Trimethylgallic Acid) is a benzoic acid derivative. A building block in medicine and organic synthesis.	C10H12O5	O=C(O)C1=CC(OC)=C(OC)C(OC)=C1	Others	Others	No Development Reported	1.56605e+06	44.9925	39.2857	1.14526	10.1704	7.21302	0.252431
HY-W012123	3,4,5-Trimethoxycinnamic acid		90-50-6	238.24	Endogenous Metabolite; GABA Receptor	Free Acid	3,4,5-Trimethoxycinnamic acid is a phenylpropanoid isolated from the roots of Polygala tenuifolia WILLD, with anti-stress effect, prolonging the sleeping time in animals[1][2]. 3,4,5-Trimethoxycinnamic acid increases expression of GAD65 and γ-subunit of GABAA receptor, but shows no effect on the amounts of α-, β-subunits[2].	C12H14O5	COC1=C(OC)C(OC)=CC(/C=C/C(O)=O)=C1	Membrane Transporter/Ion Channel; Metabolic Enzyme/Protease; Neuronal Signaling	Neurological Disease	No Development Reported	706984	24.3535	18.5958	1.30962	9.51439	6.74779	0.602556
HY-N0057	3,4-Dicaffeoylquinic acid	3,4-Di-O-caffeoylquinic acid; Isochlorogenic acid B	14534-61-3	516.45	Apoptosis; Endogenous Metabolite; Glucosidase; Influenza Virus	Free Acid	3,4-Dicaffeoylquinic acid (3,4-Di-O-caffeoylquinic acid), naturally isolated from Laggera alata, has antioxidative, DNA protective, neuroprotective and hepatoprotective properties. 3,4-Dicaffeoylquinic acid exerts apoptosis-mediated cytotoxicity and α-glucosidase inhibitory effects. 3,4-Dicaffeoylquinic acid possesses a unique mechanism of anti-influenza viral activity, that is, enhancing viral c…	C25H24O12	O=C([C@@]1(O)C[C@@H](OC(/C=C/C2=CC=C(O)C(O)=C2)=O)[C@H](OC(/C=C/C3=CC=C(O)C(O)=C3)=O)[C@H](O)C1)O	Anti-infection; Apoptosis; Metabolic Enzyme/Protease	Cancer; Infection	No Development Reported	1.19724e+06	51.3963	47.87	1.07366	2.06376	1.46366	0.687291
HY-N1775	3',4'-Dihydroxyacetophenone	3,4-DHAP	1197-09-7	152.15	Tyrosinase		3',4'-Dihydroxyacetophenone (3,4-DHAP), isolated from Picea Schrenkiana Needles exhibits a strong suppressive action against tyrosinase activity, with an IC50 of 10 μM. 3',4'-Dihydroxyacetophenone (3,4-DHAP) is a vasoactive agent and antioxidant[1][2].	C8H8O3	CC(C1=CC=C(O)C(O)=C1)=O	Metabolic Enzyme/Protease	Cancer	No Development Reported	2069237	31.4738	20.0289	1.57142	8.57314	6.08024	0.00861173
HY-W001080	3,4-Dihydroxybenzeneacetic acid		102-32-9	168.15	Endogenous Metabolite	Free Acid	3,4-Dihydroxybenzeneacetic acid is the main neuronal metabolite of dopamine.	C8H8O4	OC1=C(O)C=CC(CC(O)=O)=C1	Metabolic Enzyme/Protease	Others	No Development Reported	2216042	27.0972	23.6409	1.1462	7.60939	5.39673	0.348014
HY-111802	3,4'-Dihydroxyflavone	3,4'-DHF	14919-49-4	254.24	Influenza Virus	Free Base	3,4'-Dihydroxyflavone (3,4'-DHF) is an oral active flavonoid with antiviral activity against Influenza A virus[1].	C15H10O4	O=C1C(O)=C(C2=CC=C(O)C=C2)OC3=C1C=CC=C3	Anti-infection	Infection	No Development Reported	1.19917e+06	31.3032	29.926	1.04602	1.51298	1.07303	0.814662
HY-113474	3,4-Dihydroxymandelic acid		775-01-9	184.15	Endogenous Metabolite	Free Acid	3,4-Dihydroxymandelic acid is a metabolite of norepinephrine.	C8H8O5	O=C(O)C(O)C1=CC=C(O)C(O)=C1	Metabolic Enzyme/Protease	Metabolic Disease	No Development Reported	1016778	35.6859	36.9091	0.966859	4.71296	3.34253	0.749037
HY-N1778	3,4-Dimethoxycinnamic acid	O-Methylferulic acid	2316-26-9	208.21	Reactive Oxygen Species; Virus Protease	Free Acid	3,4-Dimethoxycinnamic acid (O-Methylferulic acid) is a monomer extracted and purified from Securidaca inappendiculata Hassk. 3,4-Dimethoxycinnamic acid exerts anti-apoptotic effects on L-02 cells via the ROS-mediated signaling pathway[1]. Anti-apoptotic effects[1].	C11H12O4	O=C(O)/C=C/C1=CC=C(OC)C(OC)=C1	Anti-infection; Immunology/Inflammation; Metabolic Enzyme/Protease; NF-κB	Cancer; Infection	No Development Reported	1.58846e+06	32.9619	31.3465	1.05153	10.5526	5.27628	0.989143
HY-Y0935	3,4-Dimethoxyphenethylamine		120-20-7	181.23	Endogenous Metabolite	Free Base	3,4-Dimethoxyphenethylamine is an endogenous metabolite.	C10H15NO2	NCCC1=CC=C(OC)C(OC)=C1	Metabolic Enzyme/Protease	Metabolic Disease	No Development Reported	696783	29.9505	36.9713	0.810102	15.8803	7.94014	0.127416
HY-N1780	3,4-Dimethoxyphenol		2033-89-8	154.16	Tyrosinase		3,4-Dimethoxyphenol is a plant-derived phenylpropanoid compound and can use as a whitening agent in cosmetics. 3,4-Dimethoxyphenol has tyrosinase-inhibiting activity[1]. 3,4-Dimethoxyphenol has potent antioxidant effect isolated from the bacterial fermentation broth[2].	C8H10O3	OC1=CC=C(OC)C(OC)=C1	Metabolic Enzyme/Protease	Endocrinology; Metabolic Disease	No Development Reported	2026743	24.7825	23.6409	1.04829	10.5499	7.48219	0.76939
HY-Y0771	3,4-Dimethoxyphenylacetic acid		93-40-3	196.20	Endogenous Metabolite	Free Acid	3,4-Dimethoxyphenylacetic acid is a building block in the chemical synthesis.	C10H12O4	O=C(O)CC1=CC=C(OC)C(OC)=C1	Metabolic Enzyme/Protease	Others	No Development Reported	1.06538e+06	26.9669	28.2489	0.954617	1.72298	1.22198	0.642509
HY-W017434	3,4-Dimethylbenzoic acid		619-04-5	150.18	Others		3,4-Dimethylbenzoic acid acts as a product of dimethylbenzoate metabolism by Rhodococcus rhodochrous N75[1].	C9H10O2	O=C(O)C1=CC=C(C)C(C)=C1	Others	Others	No Development Reported	1859484	30.509	28.216	1.08127	4.1634	2.95276	0.496635
HY-N7690	3,5,7,3′,4′-Pentamethoxyflavone		1247-97-8	372.37	Others		3,5,7,3′,4′-Pentamethoxyflavone is a polymethoxyflavonoid that can be extracted from Kaempferia parviflora. 3,5,7,3′,4′-Pentamethoxyflavone can induce adipogenesis on 3T3-L1 preadipocytes by regulating transcription factors at an early stage of differentiation[1].	C20H20O7	O=C1C(OC)=C(C2=CC=C(OC)C(OC)=C2)OC3=CC(OC)=CC(OC)=C13	Others	Metabolic Disease	No Development Reported	496984	32.1312	49.71	0.646373	14.2086	10.077	0.0660672
HY-W034065	3,5-Dihydroxyacetophenone		51863-60-6	152.15	Endogenous Metabolite		3,5-Dihydroxyacetophenone is an endogenous metabolite.	C8H8O3	CC(C1=CC(O)=CC(O)=C1)=O	Metabolic Enzyme/Protease	Metabolic Disease	No Development Reported	1.51904e+06	31.9221	33.863	0.942685	2.32307	1.64757	0.730934
HY-W015560	3,5-Dihydroxybenzoic acid		99-10-5	154.12	Endogenous Metabolite	Free Acid	3,5-Dihydroxybenzoic acid a potential biomarker for the consumption of many food products, including beer, nuts, peanut, and pulses.	C7H6O4	O=C(O)C1=CC(O)=CC(O)=C1	Metabolic Enzyme/Protease	Metabolic Disease	No Development Reported	2301427	31.4339	28.7905	1.09182	11.0916	7.86638	0.610017
HY-126236	3,5-Diiodothyropropionic acid		1158-10-7	510.06	Thyroid Hormone Receptor	Free Acid	3,5-Diiodothyropropionic acid is a thyroid hormone analog, induces α-myosin heavy chain mRNA expression, binds to thyroid hormone receptor (TR), with Ka of 2.40 and 4.06 M-1 for TRα1 and TRβ1, respectively[1].	C15H12I2O4	O=C(O)CCC1=CC(I)=C(OC2=CC=C(O)C=C2)C(I)=C1	Others	Cardiovascular Disease; Endocrinology	Phase 2	962548	26.6974	33.01	0.808767	17.3064	12.274	0.29731
HY-W001251	3,5-Dimethoxybenzoic acid		1132-21-4	182.17	Fungal		3,5-Dimethoxybenzoic acid, isolated from Melia azedarach L. leaves with antifungal activity, is an intermediate in organic synthesis[1].	C9H10O4	O=C(O)C1=CC(OC)=CC(OC)=C1	Anti-infection	Infection; Inflammation/Immunology	No Development Reported	1829947	30.0244	28.216	1.06409	1.32939	0.942829	0.581252
HY-W001117	3,5-Dimethoxyphenol		500-99-2	154.16	Endogenous Metabolite; Others	Free Base	3,5-Dimethoxyphenol is a toxin metabolite, found in human consuming yew leaves[1].	C8H10O3	OC1=CC(OC)=CC(OC)=C1	Metabolic Enzyme/Protease; Others	Metabolic Disease	No Development Reported	721209	47.3722	41.5822	1.13924	21.3499	15.1418	0.362899
HY-W002343	3,5-Dimethylbenzaldehyde		5779-95-3	134.18	Endogenous Metabolite		3,5-Dimethylbenzaldehyde is a building block in the chemical synthesis[1].	C9H10O	CC1=CC(C)=CC(C=O)=C1	Metabolic Enzyme/Protease	Others	No Development Reported	671861	44.1308	41.5822	1.06129	22.3217	15.831	0.693396
HY-W041080	3,5-Di-tert-butylphenol		1138-52-9	206.32	Fungal; Reactive Oxygen Species	Free Base	3,5-Di-tert-butylphenol is an volatile organic compound with anti-biofilm and antifungal activities. 3,5-Di-tert-butylphenol induces accumulation of reactive oxygen species (ROS).	C14H22O	OC1=CC(C(C)(C)C)=CC(C(C)(C)C)=C1	Anti-infection; Immunology/Inflammation; Metabolic Enzyme/Protease; NF-κB	Infection	No Development Reported	1655252	27.1581	28.216	0.962509	8.88755	6.30323	0.773272
HY-N1414	3',6-Disinapoylsucrose		139891-98-8	754.69	Others	Free Base	3',6-Disinapoylsucrose, the index component of Yuanzhi (Polygala tenuifolia Willd), possesses potent antioxidant activity and antidepressant effect[1][2].	C34H42O19	O[C@H]([C@H]([C@@H]([C@@H](COC(/C=C/C1=CC(OC)=C(O)C(OC)=C1)=O)O2)O)O)[C@H]2O[C@@]3(CO)[C@H]([C@@H]([C@@H](CO)O3)O)OC(/C=C/C4=CC(OC)=C(O)C(OC)=C4)=O	Others	Neurological Disease	No Development Reported	1404729	60.3033	47.87	1.25973	6.48364	4.59832	0.174851
HY-111806	3,7,4'-Trihydroxyflavone	5-Deoxykampferol	2034-65-3	270.24	Others	Free Base	3,7,4'-Trihydroxyflavone, isolated from Rhus javanica var. roxburghiana, is a flavonoid with DNA strand-scission activity[1].	C15H10O5	O=C1C(O)=C(C2=CC=C(O)C=C2)OC3=CC(O)=CC=C13	Others	Others	No Development Reported	1.35287e+06	38.8679	39.2857	0.989365	5.60564	3.97563	0.925279
HY-W012974	3-Amino-2-methylpropanoic acid		144-90-1	103.12	Endogenous Metabolite	Free Acid	3-Amino-2-methylpropanoic acid could induce browning of white fat and hepatic β-oxidation and is inversely correlated with cardiometabolic risk factors.	C4H9NO2	O=C(O)C(C)CN	Metabolic Enzyme/Protease	Metabolic Disease; Cardiovascular Disease	No Development Reported	1.226e+06	33.0286	19.624	1.68308	6.64636	4.71373	0.215976
HY-21088	3-Amino-2-piperidinone	Cyclo-ornithine	1892-22-4	114.15	Endogenous Metabolite		3-aminopiperidine-2-one is a metabolite from all living organisms. 3-aminopiperidine-2-one is a delta-lactam that is 2-piperidone substituted at position 3 by an amino group.	C5H10N2O	O=C1NCCCC1N	Metabolic Enzyme/Protease	Metabolic Disease	No Development Reported	1596268	45.8606	39.2857	1.16736	8.33926	5.91437	0.175772
HY-W010224	3-Amino-4-hydroxybenzoic acid		1571-72-8	153.14	Endogenous Metabolite		3-Amino-4-hydroxybenzoic acid is an endogenous metabolite.	C7H7NO3	NC1=C(O)C=CC(=C1)C(O)=O	Metabolic Enzyme/Protease	Metabolic Disease	No Development Reported	1081924	25.5655	22.7154	1.12547	13.6675	9.69326	0.582391
HY-W012708	3-Amino-4-methylpentanoic acid		5699-54-7	131.18	Endogenous Metabolite	Free Acid	3-Amino-4-methylpentanoic acid is a beta amino acid and positional isomer of L-leucine which is naturally produced in humans via the metabolism of L-leucine by the enzyme leucine 2,3-aminomutase.	C6H13NO2	CC(C)C(N)CC(O)=O	Metabolic Enzyme/Protease	Others	No Development Reported	789370	38.3122	31.7715	1.20587	5.37292	3.81058	0.342106
HY-107829	3-Aminopropionitrile fumarate (2:1)	Di-β-aminopropionitrile fumarate; β-Aminopropionitrile fumarate; β-Ammoniumpropionitrile hemifumarate	2079-89-2	256.26	Others	Fumarate	3-Aminopropionitrile fumarate (2:1) is a lathyrogen which inhibits crosslinking of collagen.	C4H4O4.2C3H6N2	NCCC#N.OC(/C=C/C(O)=O)=O.NCCC#N	Others	Others	No Development Reported	1.24851e+06	33.6349	19.624	1.71397	7.20729	5.11155	0.197436
HY-10082	3-AP	PAN-811; NSC# 663249; OCX191	143621-35-6	195.24	DNA/RNA Synthesis	Free Base	3-AP (PAN-811) is a potent inhibitor of the M2 subunit of ribonucleotide reductase (RR), and is a potent radiosensitizer.	C7H9N5S	S=C(N)N/N=C/C1=NC=CC=C1N	Cell Cycle/DNA Damage	Cancer	Phase 3	1.28315e+06	36.7125	30.0844	1.22032	17.6707	8.83536	0.256176
HY-113315	3b-Hydroxy-5-cholenoic acid		5255-17-4	374.56	Endogenous Metabolite	Free Acid	3b-Hydroxy-5-cholenoic acid is a monohydroxy bile acid of endogenous origin and could be found in children with the syndrome of hepatic ductular hypoplasia.	C24H38O3	C[C@H](CCC(O)=O)[C@H]1CC[C@@]2([H])[C@]3([H])CC=C4C[C@@H](O)CC[C@]4(C)[C@@]3([H])CC[C@]12C	Metabolic Enzyme/Protease	Metabolic Disease	No Development Reported	1196264	46.5214	42.283	1.10024	13.4938	9.57004	0.187558
HY-W068697	3-Butenoic acid	Vinylacetic acid	625-38-7	86.09	Others		3-Butenoic acid (Vinylacetic acid) can be used to synthesize bicyclic 3,6-dihydro-1,2-oxazine. Strained bicyclic 3,6-dihydro-1,2-oxazine is a reactive substrate in domino metathesis with an external alkene[1][2].	C4H6O2	C=CCC(O)=O	Others	Others	No Development Reported	1.82374e+06	38.3252	33.863	1.13177	5.61987	3.98573	0.446356
HY-N0336	3-Butylidenephthalide	Butylidenephthalide	551-08-6	188.22	Parasite	Free Base	3-Butylidenephthalide (Butylidenephthalide) is a phthalic anhydride derivative identified in Ligusticum chuanxiong Hort, and has larvicidal activity (LC50 of 1.56 mg/g for Spodoptera litura larvae)[1].	C12H12O2	O=C1O/C(C2=C1C=CC=C2)=C\CCC	Anti-infection	Infection	No Development Reported	1.67484e+06	20.4795	23.6409	0.866276	1.44664	1.02599	0.350766
HY-N2177	3-Dehydrotrametenolic acid		29220-16-4	454.68	Apoptosis; Lactate Dehydrogenase	Free Acid	3-?Dehydrotrametenolic acid, isolated from the sclerotium of Poria cocos, is a lactate dehydrogenase (LDH) inhibitor. 3-?Dehydrotrametenolic acid promotes adipocyte differentiation in vitro and acts as an insulin sensitizer in vivo. 3-?Dehydrotrametenolic acid induces apoptosis and has anticancer activity[1][2].	C30H46O3	CC1(C)[C@@H](O)CC[C@]2(C)C3=CC[C@]4(C)[C@@H]([C@H](C(O)=O)CC/C=C(C)\C)CC[C@](C)4C3=CC[C@@]12[H]	Apoptosis; Metabolic Enzyme/Protease	Cancer	No Development Reported	1368231	45.4097	41.8494	1.08507	0.367226	0.260444	0.263982
HY-W021267	3-Demethylcolchicine		7336-33-6	385.41	Reactive Oxygen Species		3-Demethylcolchicine, a colchicine metabolite, possesses a hydroxy-group on its carbon ring that could participate in radical scavenging and markedly inhibits the carrageenin edema[1][2].	C21H23NO6	CC(N[C@H](C1=C2)CCC3=CC(O)=C(OC)C(OC)=C3C1=CC=C(OC)C2=O)=O	Immunology/Inflammation; Metabolic Enzyme/Protease; NF-κB	Inflammation/Immunology	No Development Reported	413473	20.8113	35.4089	0.587741	2.17032	1.53923	0.00322757
HY-N4127	3'-Demethylnobiletin		112448-39-2	388.37	Others	Free Base	3'-Demethylnobiletin, a derivative of Nobiletin, is a polymethoxyflavonoid in citrus fruits[1]. Nobiletin exhibits anticancer activity and inhibits tumor angiogenesis by regulating Src, FAK, and STAT3 signaling[2].	C20H20O8	O=C1C=C(C2=CC=C(OC)C(O)=C2)OC3=C(OC)C(OC)=C(OC)C(OC)=C13	Others	Cancer	No Development Reported	1.43911e+06	55.0992	27.6296	1.99421	11.5644	8.20172	0.000551041
HY-N2164	3-Deoxyaconitine		3175-95-9	629.74	Sodium Channel	Free Base	3-Deoxyaconitine a diterpenoid alkaloid, is a sodium channel activator[1].	C34H47NO10	CO[C@@H]1C2([C@@](C[C@@]3(O)[C@@H]4OC(C5=CC=CC=C5)=O)([H])[C@@]4([H])[C@@]6([C@@H](O)[C@@H]3OC)OC(C)=O)C(N(C7)CC)C6[C@H](OC)[C@]2([H])[C@@]7(COC)CC1	Membrane Transporter/Ion Channel	Others	No Development Reported	845186	31.797	37.5773	0.846175	12.3231	8.73982	0.477198
HY-N4289	3-Epiursolic Acid		989-30-0	456.70	Cathepsin	Free Acid	3-Epiursolic Acid is a triterpenoid isolated from Myrtaceae, acts as a competitive inhibitor of cathepsin L (ICIC50, 6.5 μM; Ki, 19.5 μM), with no obvious effect on cathepsin B[1].	C30H48O3	OC([C@]12[C@]([C@H]([C@H](C)CC2)C)([H])C3=CC[C@@]([C@@]4([C@@](C(C)([C@H](O)CC4)C)([H])CC5)C)([H])[C@]5(C)[C@]3(C)CC1)=O	Metabolic Enzyme/Protease	Cancer	No Development Reported	1574138	32.447	31.3465	1.03511	10.3635	5.18174	0.948156
HY-Y1031	3-Ethoxy-3-oxopropanoic acid		1071-46-1	132.11	Endogenous Metabolite		3-Ethoxy-3-oxopropanoic acid is an endogenous metabolite.	C5H8O4	O=C(OCC)CC(O)=O	Metabolic Enzyme/Protease	Metabolic Disease	No Development Reported	965001	25.643	30.0644	0.852934	2.52323	1.78952	0.563504
HY-B1516	3'-Fluoro-3'-deoxythymidine	Alovudine	25526-93-6	244.22	Others	Free Base	3'-Fluoro-3'-deoxythymidine (Alovudine) is a marker of DNA synthesis that is less susceptible to inflammatory changes than 18F-Fluorodeoxyglucose (FDG) and thus is a better biomarker in pancreatic cancer[1].	C10H13FN2O4	OC[C@@H]1[C@@H](F)C[C@H](N2C(NC(C(C)=C2)=O)=O)O1	Others	Cancer	Phase 2	566694	13.6611	23.56	0.579843	7.18057	5.0926	0.149829
HY-76224	3-Furaldehyde		498-60-2	96.08	Others		3-Furaldehyde is a member of furans and an aldehyde, and can be used to synthesize the neoclerodane diterpene Salvinorin A[1][2].	C5H4O2	O=CC1=COC=C1	Others	Others	No Development Reported	1344284	47.1804	36.9091	1.27829	12.9514	9.18538	0.0408527
HY-W007708	3-Furanmethanol		4412-91-3	98.10	Others		3-Furanmethanol belongs to the compound class of furan with a wide range of sensory properties. 2-cyanonaphthalenes undergo photocycloaddition reactions with 3-Furanmethanol efficiently and with high degrees of regioselectivity[1][2].	C5H6O2	OCC1=COC=C1	Others	Others	No Development Reported	1.58298e+06	33.2657	33.863	0.982363	12.4139	8.80421	0.925736
HY-21075	3-Furanoic acid		488-93-7	112.08	Endogenous Metabolite		3-Furanoic acid is an endogenous metabolite.	C5H4O3	O=C(O)C1=COC=C1	Metabolic Enzyme/Protease	Metabolic Disease	No Development Reported	754278	17.8233	22.7154	0.784635	3.00091	2.12831	0.175796
HY-W002339	3-Hydroxy-2-methylpyridine		1121-25-1	109.13	Others	Free Base	3-Hydroxy-2-methylpyridine, isolated from alkaline extracts of cocoa, is used in the synthesis of pyrimidine[1].	C6H7NO	CC1=NC=CC=C1O	Others	Others	No Development Reported	3451089	52.4922	20.0289	2.62082	37.9637	26.9246	0.00747702
HY-W008188	3-Hydroxy-4-aminopyridine		52334-53-9	110.11	Endogenous Metabolite		3-Hydroxy-4-aminopyridine is an endogenous metabolite.	C5H6N2O	OC1=C(N)C=CN=C1	Metabolic Enzyme/Protease	Metabolic Disease	No Development Reported	912897	59.9632	41.5822	1.44204	27.6506	19.6103	0.0331464
HY-Y0603	3-Hydroxyacetophenone	m-Hydroxyacetophenone	121-71-1	136.15	Others		3-Hydroxyacetophenone (m-Hydroxyacetophenone) is the hydroxy-substituted alkyl phenyl ketone that can be used in synthesis of enantiopure (-)-rivastigmine[1][2].	C8H8O2	CC(C1=CC=CC(O)=C1)=O	Others	Others	No Development Reported	1.49069e+06	31.3262	33.863	0.925088	16.4217	11.6466	0.716119
HY-W001171	3-Hydroxyanthranilic acid		548-93-6	153.14	Endogenous Metabolite	Free Acid	3-Hydroxyanthranilic acid is a tryptophan metabolite in the kynurenine pathway.	C7H7NO3	O=C(O)C1=CC=CC(O)=C1N	Metabolic Enzyme/Protease	Others	No Development Reported	2045710	33.5645	28.216	1.18956	4.35845	3.0911	0.125154
HY-76006	3-Hydroxybenzaldehyde		100-83-4	122.12	Aldehyde Dehydrogenase (ALDH)		3-Hydroxybenzaldehyde?is a precursor compound for phenolic compounds, such as Protocatechualdehyde (HY-N0295). 3-Hydroxybenzaldehyde is a substrate of aldehyde dehydrogenase (ALDH) in rats and humans (ALDH2). 3-Hydroxybenzaldehyde has vasculoprotective effects?in vitro and in vivo[1].	C7H6O2	O=CC1=CC=CC(O)=C1	Metabolic Enzyme/Protease	Cardiovascular Disease	No Development Reported	1.20932e+06	40.1358	41.8494	0.959052	6.31998	4.48225	0.613197
HY-W004049	3-Hydroxybenzoic acid		99-06-9	138.12	Endogenous Metabolite		3-Hydroxybenzoic acid is an endogenous metabolite.	C7H6O3	OC(C1=CC(O)=CC=C1)=O	Metabolic Enzyme/Protease	Metabolic Disease	No Development Reported	1.30735e+06	37.5601	39.2857	0.956075	0.225762	0.160115	0.687278
HY-113378	3-Hydroxybutyric acid	β-Hydroxybutyric acid	300-85-6	104.10	Endogenous Metabolite	Free Acid	3-Hydroxybutyric acid (β-Hydroxybutyric acid) is a metabolite that is elevated in type I diabetes. 3-Hydroxybutyric acid can modulate the properties of membrane lipids[1].	C4H8O3	CC(O)CC(O)=O	Metabolic Enzyme/Protease	Metabolic Disease	No Development Reported	969928	30.0862	38.2183	0.78722	5.89062	4.17775	0.0333198
HY-113057	3-Hydroxycapric acid		14292-26-3	188.26	Endogenous Metabolite	Free Acid	3-Hydroxycapric acid is an inhibitor for mitotic progression.	C10H20O3	CCCCCCCC(O)CC(O)=O	Metabolic Enzyme/Protease	Cancer	No Development Reported	675126	30.2365	32.0355	0.943843	9.7199	6.89354	0.705425
HY-127170	3-Hydroxycoumarin		939-19-5	162.14	Lipoxygenase		3-hydroxycoumarin is a potent and redox inhibitor of human 15-LOX-1. 3-hydroxycoumarin is recently demonstrated to protect sea urchin reproductive cells against ultraviolet B damage[1][2].	C9H6O3	O=C1C(O)=CC2=CC=CC=C2O1	Metabolic Enzyme/Protease	Others	No Development Reported	625073	27.9948	32.0355	0.873869	7.44921	5.28313	0.385184
HY-113411	3-Hydroxyglutaric acid		638-18-6	148.11	Endogenous Metabolite	Free Acid	3-Hydroxyglutaric acid is a glutaric acid derivative.	C5H8O5	O=C(O)CC(O)CC(O)=O	Metabolic Enzyme/Protease	Others	No Development Reported	1363672	34.5174	28.2489	1.2219	0.882281	0.625731	0.0335136
HY-113085	3-Hydroxyhippuric acid		1637-75-8	195.17	Endogenous Metabolite	Free Acid	3-Hydroxyhippuric acid is an acyl glycine. Acyl glycines are normally minor metabolites of fatty acids.	C9H9NO4	O=C(O)CNC(C1=CC=CC(O)=C1)=O	Metabolic Enzyme/Protease	Others	No Development Reported	2.3955e+06	32.7188	28.7905	1.13644	9.37229	6.64701	0.439762
HY-113126	3-Hydroxyisobutyric acid		2068-83-9	104.10	Endogenous Metabolite	Free Acid	3-Hydroxyisobutyric acid is an important interorgan metabolite, an intermediate in the pathways of l-valine and thymine and a good gluconeogenic substrate.	C4H8O3	O=C(O)C(C)CO	Metabolic Enzyme/Protease	Others	No Development Reported	1442337	38.8567	19.624	1.98006	1.37214	0.973147	0.0811943
HY-113409	3-Hydroxyisovaleric acid		625-08-1	118.13	Endogenous Metabolite	Free Acid	3-Hydroxyisovaleric acid is a normal endogenous metabolite excreted in the urine. The urinary excretion of 3-hydroxyisovaleric acid is early and sensitive indicator of biotin deficiency[1][2].	C5H10O3	CC(C)(O)CC(O)=O	Metabolic Enzyme/Protease	Metabolic Disease	No Development Reported	1662975	47.7771	39.2857	1.21614	4.07643	2.89108	0.0705487
HY-W015326	3-Hydroxymandelic Acid		17119-15-2	168.15	Endogenous Metabolite		3-Hydroxymandelic Acid, a metabolite of Phenylephrine, Phenylephrine is a α-receptor agonist.	C8H8O4	O=C(O)C(O)C1=CC=CC(O)=C1	Metabolic Enzyme/Protease	Others	No Development Reported	1494576	24.5219	28.216	0.869078	0.873652	0.619611	0.266248
HY-W001083	3-Hydroxyphenylacetic acid		621-37-4	152.15	Endogenous Metabolite		3-Hydroxyphenylacetic acid is an endogenous metabolite.	C8H8O3	OC1=CC=CC(CC(O)=O)=C1	Metabolic Enzyme/Protease	Metabolic Disease	No Development Reported	907132	23.4155	23.8246	0.982832	5.88096	4.17089	0.892961
HY-Y0030	3-Hydroxypicolinic acid	Picolinic acid, 3-hydroxy- (6CI,7CI,8CI); 2-Carboxy-3-hydroxypyridine	874-24-8	139.11	Endogenous Metabolite		3-Hydroxypicolinic acid is a picolinic acid derivative, and belongs to the pyridine family.	C6H5NO3	O=C(C1=NC=CC=C1O)O	Metabolic Enzyme/Protease	Others	No Development Reported	1755489	28.8027	28.216	1.0208	0.476179	0.337716	0.856983
HY-N6002	3'-Hydroxypterostilbene		475231-21-1	272.30	Apoptosis; Autophagy	Free Base	3'-Hydroxypterostilbene, a natural pterostilbene analogue, effectively inhibits the growth of human colon cancer cells (IC50s of 9.0, 40.2, and 70.9 μM for COLO 205, HCT-116, and HT-29 cells, respectively) by inducing apoptosis and autophagy. 3'-Hydroxypterostilbene inhibits the PI3K/Akt/mTOR/p70S6K, and p38MAPK pathways and activates the ERK1/2, JNK1/2 MAPK pathways[1].	C16H16O4	COC1=CC(/C=C/C2=CC=C(O)C(O)=C2)=CC(OC)=C1	Apoptosis; Autophagy	Cancer	No Development Reported	955016	41.7469	39.4627	1.05788	8.48464	6.01748	0.556695
HY-N1980	3'-Hydroxypuerarin		117060-54-5	432.38	Others	Free Base	3'-Hydroxypuerarin is an isoflavone isolated from the roots of Pueraria lobata (Willd.) Ohwi. 3'-Hydroxypuerarin is a antioxidant, which shows marked ONOO(-), NO?, total ROS scavenging activities[1][2][3].	C21H20O10	O=C1C(C2=CC=C(O)C(O)=C2)=COC3=C([C@H]4[C@@H]([C@H]([C@@H]([C@@H](CO)O4)O)O)O)C(O)=CC=C13	Others	Inflammation/Immunology	No Development Reported	869201	37.9957	39.4627	0.962825	1.13761	0.806817	0.668306
HY-Y1129	3-Hydroxypyridine		109-00-2	95.10	Others		3-Hydroxypyridine is isolated from Bamboo grass. 3-Hydroxypyridine derivatives are structural analogues of vitamin B6 and have a wide range of pharmacological properties, such as antioxidant properties[1][2].	C5H5NO	OC1=CC=CN=C1	Others	Others	No Development Reported	1557011	32.72	33.863	0.966247	9.65697	6.84891	0.851481
HY-113004	3-Hydroxyvaleric acid		10237-77-1	118.13	Endogenous Metabolite	Free Acid	3-Hydroxyvaleric acid is a 5-carbon ketone body. 3-Hydroxyvaleric acid is anaplerotic, meaning it can refill the pool of TCA cycle intermediates.	C5H10O3	CCC(O)CC(O)=O	Metabolic Enzyme/Protease	Metabolic Disease	No Development Reported	986697	22.2738	19.3436	1.15149	4.47514	3.17386	0.354905
HY-18569	3-Indoleacetic acid	Indole-3-acetic acid; 3-IAA	87-51-4	175.18	Endogenous Metabolite	Free Acid	3-Indoleacetic acid (Indole-3-acetic acid) is the most common natural plant growth hormone of the auxin class. It can be added to cell culture medium to induce plant cell elongation and division.	C10H9NO2	OC(CC1=CNC2=C1C=CC=C2)=O	Metabolic Enzyme/Protease	Others	No Development Reported	1287857	33.6183	29.926	1.12338	9.22372	6.54164	0.548622
HY-Y0136	3-Indoleacetonitrile		771-51-7	156.18	Endogenous Metabolite	Free Base	3-Indoleacetonitrile is an endogenous metabolite.	C10H8N2	N#CCC1=CNC2=C1C=CC=C2	Metabolic Enzyme/Protease	Metabolic Disease	No Development Reported	1299574	41.0076	36.9713	1.10917	11.6604	5.8302	0.315119
HY-W015229	3-Indolepropionic acid	Indole-3-propionic acid; 3-IPA	830-96-6	189.21	Endogenous Metabolite; Reactive Oxygen Species	Free Acid	3-Indolepropionic acid is shown to be a powerful antioxidant and has potential in the treatment for Alzheimer’s disease.	C11H11NO2	C1=CC=CC2=C1C(=C[NH]2)CCC(O)=O	Immunology/Inflammation; Metabolic Enzyme/Protease; NF-κB	Metabolic Disease; Neurological Disease	No Development Reported	797992	18.014	19.3436	0.931265	4.95115	3.51145	0.673838
HY-Y0760	3-Methoxybenzoic acid	3-Anisic acid; 3-Methoxybenzoic acid; NSC 27014; NSC 9264; m-Methoxybenzoic acid	586-38-9	152.15	Endogenous Metabolite		3-Methoxybenzoic acid can be used in the synthesis of 3-methoxybenzoates of europium (III) and gadolinium (III).	C8H8O3	O=C(O)C1=CC=CC(OC)=C1	Metabolic Enzyme/Protease	Others	No Development Reported	785904	38.144	31.7715	1.20057	2.97787	2.11196	0.341048
HY-N6629	3'-Methoxyflavonol		76666-32-5	268.26	Others	Free Base	3'-Methoxyflavonol is a selective agonist of neuromedin U 2 receptor (NMU2R).	C16H12O4	O=C1C(O)=C(C2=CC=CC(OC)=C2)OC3=CC=CC=C13	Others	Neurological Disease	No Development Reported	795566	18.799	22.7154	0.827585	1.40599	0.997153	0.257107
HY-W015343	3-Methoxyphenylacetic acid	m-Methoxyphenylacetic acid	1798-09-0	166.17	Others	Free Acid	3-Methoxyphenylacetic acid (m-Methoxyphenylacetic acid), a m-hydroxyphenylacetic acid (m-OHPAA) derivative, is a phytotoxin in Rhizoctonia solani. 3-Methoxyphenylacetic acid is used to develop a toxin-mediated bioassay for resistance to rhizoctonia root rot[1].	C9H10O3	O=C(O)CC1=CC=CC(OC)=C1	Others	Others	No Development Reported	945534	35.5721	37.5773	0.94664	21.1737	15.0168	0.818914
HY-N1978	3'-Methoxypuerarin		117047-07-1	446.40	Others	Free Base	3'-Methoxypuerarin (3'-MOP) is an isoflavone extracted from radix puerariae that shows neuron protection activity.	C22H22O10	O=C1C(C2=CC=C(O)C(OC)=C2)=COC3=C([C@@H]4O[C@@H]([C@H]([C@H](O)[C@H]4O)O)CO)C(O)=CC=C13	Others	Neurological Disease	No Development Reported	1094866	28.2614	23.8246	1.18623	6.48688	4.60062	0.163194
HY-103638A	3-Methoxytyramine	3-O-methyl Dopamine	554-52-9	167.21	Endogenous Metabolite	Free Base	3-Methoxytyramine, a well known extracellular metabolite of 3-hydroxytyramine/dopamine, is a neuromodulator.	C9H13NO2	OC1=CC=C(CCN)C=C1OC	Metabolic Enzyme/Protease	Neurological Disease	No Development Reported	683136	39.5147	47.6772	0.828798	0.460385	0.326514	0.0629962
HY-103638	3-Methoxytyramine (hydrochloride)	3-O-methyl Dopamine (hydrochloride)	1477-68-5	203.67	Drug Metabolite; Endogenous Metabolite	Hydrochloride	3-Methoxytyramine hydrochloride is an inactive metabolite of dopamine which can activate trace amine associated receptor 1 (TAAR1).	C9H14ClNO2	COC1=C(O)C=CC(CCN)=C1.Cl	Metabolic Enzyme/Protease	Neurological Disease	No Development Reported	940431	20.786	26.6094	0.781152	0.542041	0.384426	0.119658
HY-W013035	3-Methyl-2-buten-1-ol		556-82-1	86.13	Endogenous Metabolite		3-Methyl-2-buten-1-ol is an endogenous metabolite.	C5H10O	C/C(C)=C\CO	Metabolic Enzyme/Protease	Metabolic Disease	No Development Reported	2178330	35.7404	28.216	1.26667	4.20783	2.98428	0.0365625
HY-W013014	3-Methyl-2-cyclopenten-1-one		2758-18-1	96.13	Endogenous Metabolite		3-Methyl-2-cyclopenten-1-one is an endogenous metabolite.	C6H8O	O=C1C=C(C)CC1	Metabolic Enzyme/Protease	Metabolic Disease	No Development Reported	2090860	34.3052	28.216	1.21581	7.42969	5.26928	0.100411
HY-W006057	3-Methyl-2-oxobutanoic acid		759-05-7	116.12	Endogenous Metabolite	Free Acid	3-Methyl-2-oxobutanoic acid is a precursor of pantothenic acid in Escherichia coli.	C5H8O3	CC(C)C(C(O)=O)=O	Metabolic Enzyme/Protease	Others	No Development Reported	1554465	36.7315	22.7154	1.61703	3.41642	2.423	0.00293644
HY-113063	3-Methyl-2-oxovaleric acid		1460-34-0	130.14	Endogenous Metabolite	Free Acid	3-Methyl-2-oxovaleric acid is a neurotoxin, an acidogen, and a metabotoxin, and also an abnormal metabolite that arises from the incomplete breakdown of branched-chain amino acids.	C6H10O3	CCC(C)C(C(O)=O)=O	Metabolic Enzyme/Protease	Others	No Development Reported	867538	22.6463	29.926	0.756742	20.3996	14.4678	0.308715
HY-113277	3-Methyladipic acid		422955	160.17	Endogenous Metabolite	Free Acid	3-Methyladipic acid is the final metabolite in the ω-oxidation pathway.	C7H12O4	O=C(O)CC(C)CCC(O)=O	Metabolic Enzyme/Protease	Metabolic Disease	No Development Reported	1.80784e+06	27.4979	20.0289	1.37291	4.97812	3.53058	0.0352486
HY-W010611	3-Methylbut-2-enoic acid		541-47-9	100.12	Endogenous Metabolite		3-Methylbut-2-enoic acid is an endogenous metabolite.	C5H8O2	C/C(C)=C/C(O)=O	Metabolic Enzyme/Protease	Metabolic Disease	No Development Reported	989478	26.2934	30.0644	0.874568	1.59837	1.13359	0.621327
HY-W047478	3-Methylcarbazole	NSC 10154	4630-20-0	181.23	Others		3-Methylcarbazole is an carbazole alkaloid compound with anticancer effects. 3-Methylcarbazole shows growth inhibitory activity (IC50 of 25 μg/mL) on human fibrosarcoma HT-1080 cells[1].	C13H11N	CC1=CC2=C(C=C1)NC3=C2C=CC=C3	Others	Cancer	No Development Reported	1.76595e+06	37.1107	33.863	1.09591	2.27534	1.61372	0.567034
HY-W012815	3-Methylcatechol		488-17-5	124.14	Others		3-Methylcatechol is a building block in the chemical synthesis produced by Pseudomonas putida MC2[1].	C7H8O2	OC1=CC=CC(C)=C1O	Others	Others	No Development Reported	644105	19.7839	19.3593	1.02194	3.70388	2.62687	0.905943
HY-113232	3-Methylcrotonylglycine		33008-07-0	157.17	Endogenous Metabolite	Free Acid	3-Methylcrotonylglycine is an acyl glycine, a normal amino acid metabolite found in urine.	C7H11NO3	O=C(O)CNC(/C=C(C)\C)=O	Metabolic Enzyme/Protease	Metabolic Disease	No Development Reported	741862	25.5549	18.5958	1.37423	20.8377	14.7785	0.549518
HY-113410	3-Methylglutaric acid		626-51-7	146.14	Endogenous Metabolite	Free Acid	3-Methylglutaric acid, a leucine metabolite, is a conspicuous C6 dicarboxylic organic acid classically associated with two distinct leucine pathway enzyme deficiencies, 3-hydroxy-3-methylglutaryl CoA lyase (HMGCL) and 3-methylglutaconyl CoA hydratase (AUH)[1][2].	C6H10O4	O=C(O)CC(C)CC(O)=O	Metabolic Enzyme/Protease	Metabolic Disease	No Development Reported	1.71329e+06	26.0597	20.0289	1.30111	3.95176	2.80266	0.0704176
HY-W017007	3-Methyl-L-histidine		368-16-1	169.18	Endogenous Metabolite	Free Acid	3-Methyl-L-histidine is a biomarker for meat consumption, especially chicken. It is also a biomarker for the consumption of soy products.	C7H11N3O2	O=C(O)[C@@H](N)CC1=CN=CN1C	Metabolic Enzyme/Protease	Metabolic Disease	No Development Reported	1.13861e+06	26.8085	31.0804	0.862553	7.38709	5.23907	0.240908
HY-66054	3-Methylpyrazole		1453-58-3	82.10	Others	Free Base	3-Methylpyrazole is used as a nitrification inhibitor of nitrification in soil[1].	C4H6N2	CC1=NNC=C1	Others	Metabolic Disease	No Development Reported	1870804	30.6947	28.216	1.08785	1.84782	1.31051	0.4528
HY-113138	3-Methyluridine	N3-Methyluridine	2140-69-4	258.23	Endogenous Metabolite	Free Base	3-Methyluridine (N3-Methyluridine) is a modified RNA nucleoside. 3-Methyluridine is often presents as?RNA modification which can be detected in 23S?rRNA?of?archaea, 16S and 23S rRNA of?eubacteria, and 18S, 25S, and 28S of eukaryotic ribosomal RNAs[1][2].	C10H14N2O6	OC[C@@H]1[C@H]([C@H]([C@H](N2C(N(C)C(C=C2)=O)=O)O1)O)O	Metabolic Enzyme/Protease	Others	No Development Reported	3.85227e+06	58.5943	20.0289	2.92549	48.0152	34.0533	0.00967326
HY-W010513	3-Methylvaleric Acid		105-43-1	116.16	Endogenous Metabolite		3-Methylvaleric Acid is a flavouring ingredient.	C6H12O2	CCC(C)CC(O)=O	Metabolic Enzyme/Protease	Others	No Development Reported	1.03446e+06	26.264	31.1979	0.84185	15.2487	10.8147	0.193155
HY-50723	3-Methylxanthine		1076-22-8	166.14	Endogenous Metabolite	Free Base	3-Methylxanthine, a xanthine derivative, is a cyclic guanosine monophosphate (GMP) inhibitor, with an IC50 of 920 μM on guinea-pig isolated trachealis muscle.	C6H6N4O2	O=C1N(C)C2=C(N=CN2)C(N1)=O	Metabolic Enzyme/Protease	Others	No Development Reported	3297308	45.0361	28.7905	1.56427	26.966	19.1248	0.0308032
HY-113248	3-Nitro-L-tyrosine		621-44-3	226.19	Endogenous Metabolite	Free Acid	3-Nitro-L-tyrosine is a biomarker of nitrogen free radical species modified proteins in systemic autoimmunogenic conditions.	C9H10N2O5	N[C@@H](CC1=CC([N+]([O-])=O)=C(C=C1)O)C(O)=O	Metabolic Enzyme/Protease	Metabolic Disease	No Development Reported	1194661	37.0572	38.2183	0.969619	8.76491	6.21625	0.759286
HY-W012875	3-Nitropropanoic acid	β-Nitropropionic acid; Bovinocidin	504-88-1	119.08	Apoptosis; Bacterial	Free Acid	3-Nitropropanoic acid (β-Nitropropionic acid) is an irreversible inhibitor of succinate dehydrogenase. 3-Nitropropanoic acid exhibits potent antimycobacterial activity with a MIC value of 3.3 μM[1][2].	C3H5NO4	O=C(O)CC[N+]([O-])=O	Anti-infection; Apoptosis	Infection; Metabolic Disease	No Development Reported	897035	51.8873	47.6772	1.08831	8.22525	5.83351	0.357316
HY-N4168	3-O-Caffeoylquinic acid methyl ester		123483-19-2	368.34	Others	Free Base	3-O-Caffeoylquinic acid methyl ester is a chemical constituent of Pyrrosia calvata[1].	C17H20O9	O=C([C@@]1(O)C[C@@H](OC(/C=C/C2=CC=C(O)C(O)=C2)=O)[C@H](O)[C@H](O)C1)OC	Others	Others	No Development Reported	2.56834e+06	53.2559	56.8922	0.936085	19.0852	13.5356	0.549751
HY-W003607	3-O-Ethyl-L-ascorbic acid		86404-04-8	204.18	Tyrosinase		3-O-Ethyl-L-ascorbic acid, a stable vitamin C derivative, is a cosmetic tyrosinase tnhibitor with a whitening capacity. 3-O-Ethyl-L-ascorbic acid also has antioxidant abilities[1][2].	C8H12O6	O[C@@H](CO)[C@](O1)([H])C(OCC)=C(O)C1=O	Metabolic Enzyme/Protease	Others	No Development Reported	4.86292e+06	73.9666	20.0289	3.69299	20.0572	14.2249	2.48036e-06
HY-113468A	3-O-Methyldopa	3-Methoxy-L-tyrosine; 3-O-Methyl-L-DOPA	300-48-1	211.21	Dopamine Receptor; Endogenous Metabolite		3-O-Methyldopa (3-Methoxy-L-tyrosine) is a metabolite of L-DOPA which is formed by catechol-O-methyltransferase (COMT). 3-O-Methyldopa competitively inhibits the pharmacodynamics of l-DOPA and dopamine[1].	C10H13NO4	N[C@@H](CC1=CC=C(O)C(OC)=C1)C(O)=O	GPCR/G Protein; Metabolic Enzyme/Protease; Neuronal Signaling	Neurological Disease	No Development Reported	1.50773e+06	40.6183	19.624	2.06983	4.35649	3.08971	0.0597784
HY-N4167	3-O-Methylgalangin	Galangin 3-methyl ether; 3-Methylgalangin	6665-74-3	284.26	Bacterial	Free Base	3-O-Methylgalangin (Galangin 3-methyl ether) is a natural flavonoid compound from the rhizome of Alpinia officinarum (AO) with antibacterial activities, which also inhibits pancreatic lipase[1][2].	C16H12O5	O=C1C(OC)=C(C2=CC=CC=C2)OC3=CC(O)=CC(O)=C13	Anti-infection	Infection	No Development Reported	2739935	37.4233	28.7905	1.29985	6.24199	4.42694	0.0898515
HY-N2009	3-O-Methylgallic acid	3,4-Dihydroxy-5-methoxybenzoic acid	3934-84-7	184.15	Apoptosis	Free Acid	3-O-Methylgallic acid (3,4-Dihydroxy-5-methoxybenzoic acid) is an anthocyanin metabolite and has potent antioxidant capacity. 3-O-methylgallic acid inhibits Caco-2 cell proliferation with an IC50 value of 24.1 μM. 3-O-methylgallic acid also induces cell apoptosis and has anti-cancer effects[1][2].	C8H8O5	O=C(O)C1=CC(OC)=C(O)C(O)=C1	Apoptosis	Cancer	No Development Reported	2463261	44.4587	37.8227	1.17545	8.21888	5.829	0.202858
HY-N1860	3-O-Methylquercetin		1486-70-0	316.26	Phosphodiesterase (PDE)		3-O-Methylquercetin (3-MQ), a main constituent of Rhamnus nakaharai, inhibits total cAMP and cGMP-phosphodiesterase (PDE) of guinea pig trachealis. 3-O-Methylquercetin (3-MQ) exhibits IC50 values of 31.9 μM， 86.9 μM， 18.6 μM and 1.6 μM for PDE1, PDE5, PDE2 and PDE4, respectively[1].	C16H12O7	O=C1C(OC)=C(C2=CC=C(O)C(O)=C2)OC3=CC(O)=CC(O)=C13	Metabolic Enzyme/Protease	Inflammation/Immunology	No Development Reported	859862	32.3491	37.5773	0.860869	15.3661	10.8979	0.529723
HY-N9944	3-Oxo-4,6-choladien-24-oic acid		88179-71-9	370.52	Endogenous Metabolite		3-Oxo-4,6-choladien-24-oic acid is an endogenous metabolite. 3-Oxo-4,6-choladien-24-oic acid exsists in the urine of patients with hepatobiliary disease[1].	C24H34O3	C[C@@]12[C@](CC[C@]2([H])[C@H](C)CCC(O)=O)([H])[C@@]3([H])[C@@](CC1)([H])[C@@]4(C(C=C3)=CC(CC4)=O)C	Metabolic Enzyme/Protease	Metabolic Disease	No Development Reported	1.48009e+06	63.5385	47.87	1.32731	4.81334	3.41372	0.0920425
HY-W087988	3-Pentanol		584-02-1	88.15	Bacterial		3-Pentanol is an active organic compound produced by plants and is a component of emitted insect sex pheromones. 3-pentanol elicits plant immunity against microbial pathogens and an insect pest in crop plants[1].	C5H12O	CCC(O)CC	Anti-infection	Infection	No Development Reported	950646	28.8585	39.4126	0.732213	7.58496	5.37941	0.245475
HY-W014225	3-Phenoxybenzoic acid	3-PBA	3739-38-6	214.22	Endogenous Metabolite		3-Phenoxybenzoic acid is an endogenous metabolite.	C13H10O3	O=C(O)C1=CC=CC(OC2=CC=CC=C2)=C1	Metabolic Enzyme/Protease	Metabolic Disease	No Development Reported	926854	60.8799	41.5822	1.46408	4.22876	2.99912	0.000146236
HY-W017189	3-Phenylbutyric acid		4593-90-2	164.20	Endogenous Metabolite		3-Phenylbutyric acid is metabolized by initial oxidation of the benzene ring and by initial oxidation of the side chain. 3-Phenylbutyric acid can be used to isolate Rhodococcus rhodochrous PB1 from compost soil[1][2].	C10H12O2	O=C(O)CC(C)C1=CC=CC=C1	Metabolic Enzyme/Protease	Metabolic Disease	No Development Reported	712162	31.8953	32.0355	0.995621	16.9801	12.0427	0.979423
HY-43470	3α,12β-Dihydroxycholanoic acid		570-62-7	392.57	Endogenous Metabolite		3α,12β-Dihydroxycholanoic acid is a bile acid that can be isolated from urine specimens of healthy humans[1].	C24H40O4	O[C@@H]1CC[C@]2(C)[C@@]3([H])C[C@@H](O)[C@]4(C)[C@@H]([C@H](C)CCC(O)=O)CC[C@@]4([H])[C@]3([H])CC[C@@]([H])2C1	Metabolic Enzyme/Protease	Metabolic Disease	No Development Reported	944059	22.3078	22.7154	0.982054	6.43859	4.56638	0.914025
HY-W010040	4-​Hydroxyphenylpyruvic acid		156-39-8	180.16	Endogenous Metabolite	Free Acid	4-Hydroxyphenylpyruvic acid is an intermediate in the metabolism of the amino acid phenylalanine.	C9H8O4	O=C(O)C(CC1=CC=C(O)C=C1)=O	Metabolic Enzyme/Protease	Metabolic Disease	No Development Reported	619970	27.7663	32.0355	0.866735	15.2911	10.8447	0.421273
HY-W018800	4(3H)-Quinazolinone		491-36-1	146.15	Bacterial	Free Base	4(3H)-Quinazolinone is a building block in chemical synthesis. Biologically active nitrogen heterocyclic compounds. Possesses a wide spectrum of biological properties like antibacterial, antifungal, anticonvulsant, anti-inflammatory, anti-HIV, anticancerous and analgesic activities[1][2].	C8H6N2O	O=C1NC=NC2=C1C=CC=C2	Anti-infection	Cancer; Infection; Endocrinology; Metabolic Disease; Inflammation/Immunology; Neurological Disease	No Development Reported	1497385	43.0197	39.2857	1.09505	0.237158	0.168197	0.389676
HY-B1258	4-(Aminomethyl)benzoic acid	Aminomethylbenzoic acid; α-Amino-p-toluic acid	56-91-7	151.16	Others	Free Acid	4-(Aminomethyl)benzoic acid is an unnatural amino acid derivative, is an antifibrinolytic.	C8H9NO2	O=C(O)C1=CC=C(CN)C=C1	Others	Others	Launched	785133	22.0389	26.38	0.83544	6.65185	4.71763	0.340995
HY-Y0035	4,4-Dimethoxy-2-butanone		5436-21-5	132.16	Endogenous Metabolite	Free Base	4,4-Dimethoxy-2-butanone is an endogenous metabolite.	C6H12O3	CC(CC(OC)OC)=O	Metabolic Enzyme/Protease	Metabolic Disease	No Development Reported	1.73276e+06	28.4298	28.216	1.00758	9.84981	6.98568	0.954584
HY-136064	4,4'-Dimethoxychalcone		2373-89-9	268.31	Autophagy	Free Base	4,4'-Dimethoxychalcone acts as a natural autophagy inducer with anti-ageing properties[1].	C17H16O3	O=C(C1=CC=C(OC)C=C1)/C=C/C2=CC=C(OC)C=C2	Autophagy	Metabolic Disease	No Development Reported	1397764	42.1506	38.14	1.10516	3.47161	2.46213	0.262511
HY-W009390A	4,4'-Disulfanediylbis(2-aminobutanoic acid)		462-10-2	268.35	Endogenous Metabolite		4,4'-Disulfanediylbis(2-aminobutanoic acid) is an endogenous metabolite.	C8H16N2O4S2	NC(C(O)=O)CCSSCCC(N)C(O)=O	Metabolic Enzyme/Protease	Metabolic Disease	No Development Reported	1228747	47.045	27.6296	1.7027	41.5911	29.4972	0.0636585
HY-N0058	4,5-Dicaffeoylquinic acid	Isochlorogenic acid C	57378-72-0	516.45	Endogenous Metabolite; HBV	Free Acid	4,5-Dicaffeoylquinic acid ( Isochlorogenic acid C) possesses potent hepatoprotective and anti-HBV effects. IC50 value: Target: Anti-hepatitis natural produce. In vitro: To study anti-hepatitis effect of isochlorogenic acid C, anti-apoptotic and anti-injury properties of test compound were evaluated. The results showed that test compound at concentrations of 10 to 100 μg/ml significantly reduced t…	C25H24O12	O=C([C@]1(O)C[C@@H](OC(/C=C/C2=CC=C(O)C(O)=C2)=O)[C@@H](OC(/C=C/C3=CC=C(O)C(O)=C3)=O)[C@H](O)C1)O	Anti-infection; Metabolic Enzyme/Protease	Infection	No Development Reported	884422	57.18	49.71	1.15027	47.1324	33.4272	0.581323
HY-N1881	4',5-Dihydroxyflavone		6665-67-4	254.24	Glucosidase; Lipoxygenase	Free Base	4',5-Dihydroxyflavone is a soybean LOX-1 and yeast α-Glucosidase inhibitor, with an Ki of 102.6 μM for soybean LOX-1 and an IC50 of 66 μM for yeast α-glucosidase. LOX-1 isshort for Lectin-like oxidized low-density lipoprotein receptor-1.	C15H10O4	O=C1C=C(C2=CC=C(O)C=C2)OC3=CC=CC(O)=C13	Metabolic Enzyme/Protease	Others	No Development Reported	2.7461e+06	37.5074	28.7905	1.30277	16.993	12.0518	0.140793
HY-W010184	4,6-Dioxoheptanoic acid		51568-18-4	158.15	Endogenous Metabolite	Free Acid	4,6-Dioxoheptanoic acid is a potent inhibitor of heme biosynthesis.	C7H10O4	CC(=O)CC(=O)CCC(O)=O	Metabolic Enzyme/Protease	Cardiovascular Disease	No Development Reported	1.24568e+06	35.4249	36.9713	0.958173	11.2317	5.61584	0.694316
HY-N7433	4,6-O-Ethylidene-α-D-glucose	Ethylidene-glucose	13224-99-2	206.19	Endogenous Metabolite; GLUT		4,6-O-ethylidene-α-D-glucose (Ethylidene-glucose), a glucose derivative, is a competitive exofacial binding-site inhibitor on glucose transporter 1 (GLUT1) with a Ki of 12 mM for wild-type 2-deoxy-D-glucose transport[1][2][3].	C8H14O6	[H][C@]12[C@@](O[C@H](O)[C@H](O)[C@H]2O)([H])COC(C)O1	Membrane Transporter/Ion Channel; Metabolic Enzyme/Protease	Metabolic Disease	No Development Reported	1.06611e+06	32.3636	39.4126	0.821148	13.716	9.72766	0.445544
HY-N2145	4',7-Dimethoxyisoflavone	Dimethoxydaidzein	1157-39-7	282.29	Endogenous Metabolite; Fungal	Free Base	4',7-Dimethoxyisoflavone is isolated from the leaves of Albizzia lebbeck, which shows antifungal activity.	C17H14O4	O=C1C(C2=CC=C(OC)C=C2)=COC3=CC(OC)=CC=C13	Anti-infection; Metabolic Enzyme/Protease	Infection	No Development Reported	784234	24.0881	19.3593	1.24427	4.71449	3.34361	0.345863
HY-N0533	4”-O-Glucosylvitexin		76135-82-5	610.52	Others		4”-O-Glucosylvitexin is a bioactive flavonoid from leaves of Crataegus pinnatifida.	C27H30O16	O[C@@H]([C@@H]1O)[C@H](O[C@@H](O[C@@H]2[C@@H](CO)O[C@H]([C@@H]([C@H]2O)O)OC3=C4OC(C5=CC=C(C=C5)O)=CC(C4=C(C=C3O)O)=O)[C@@H]1O)CO	Others	Others	No Development Reported	655680	20.1395	19.3593	1.0403	1.94666	1.38061	0.976862
HY-W010254	4′-Hydroxy-2′-methylacetophenone		875-59-2	150.18	Parasite		4′-Hydroxy-2′-methylacetophenone, an aroma compound of red wines, is isolated from cv. Bobal grape variety. 4′-Hydroxy-2′-methylacetophenone has ciliate toxicity. 4′-Hydroxy-2′-methylacetophenone inhibits the growth of T. pyriformis, with an IC50 of 0.65 mM[1][2].	C9H10O2	CC(C1=CC=C(O)C=C1C)=O	Anti-infection	Infection	No Development Reported	1522515	31.9951	33.863	0.944839	1.42982	1.01405	0.739785
HY-101411	4-Acetamidobutanoic acid	N-acetyl GABA	3025-96-5	145.16	Bacterial; Endogenous Metabolite; GABA Receptor	Free Acid	4-Acetamidobutanoic acid (N-acetyl GABA), the main metabolite of GABA, exhibits antioxidant and antibacterial activities[1].	C6H11NO3	O=C(O)CCCNC(C)=O	Anti-infection; Membrane Transporter/Ion Channel; Metabolic Enzyme/Protease; Neuronal Signaling	Others	No Development Reported	591921	23.597	36.4286	0.647759	15.4373	10.9485	0.0174875
HY-N1887	4-Allylcatechol	Hydroxychavicol; 4-Allylpyrocatechol	1126-61-0	150.17	Others	Free Base	4-Allylcatechol (4-Allylpyrocatechol, Hydroxychavicol) is an intermediate to synthetic safrole.	C9H10O2	OC1=CC=C(CC=C)C=C1O	Others	Others	No Development Reported	1288547	27.0783	33.863	0.799644	1.41677	1.0048	0.243107
HY-W076836	4-Aminobenzaldehyde	p-aminobenzaldehyde	556-18-3	121.14	Others		4-Aminobenzaldehyde (p-aminobenzaldehyde) is a useful synthetic reagent and monomer that can be used to synthesize monoazo dyes and photocurable ion exchange resins. 4-Aminobenzaldehyde is also a corrosion inhibitor of metals[1].	C7H7NO	O=CC1=CC=C(N)C=C1	Others	Others	No Development Reported	2.20883e+06	45.8013	56.8922	0.805054	5.27822	3.74342	0.0280453
HY-B1008	4-Aminobenzoic acid	PABA; Vitamin Bx; Vitamin H1	150-13-0	137.14	Endogenous Metabolite	Free Acid	4-Aminobenzoic acid is an intermediate in the synthesis of folate by bacteria, plants, and fungi.	C7H7NO2	O=C(O)C1=CC=C(N)C=C1	Metabolic Enzyme/Protease	Others	No Development Reported	757938	17.9098	22.7154	0.788443	10.6275	7.53726	0.301956
HY-B1306	4-Aminohippuric acid	p-Aminohippuric acid	61-78-9	194.19	Endogenous Metabolite	Free Acid	4-Aminohippuric acid is a diagnostic agent, useful in medical tests involving the kidney, used in the measurement of renal plasma flow.	C9H10N2O3	O=C(O)CNC(C1=CC=C(N)C=C1)=O	Metabolic Enzyme/Protease	Others	Launched	1.80245e+06	48.9163	35.9675	1.36001	5.91595	4.19571	0.0940708
HY-B1306	4-Aminohippuric acid	p-Aminohippuric acid	61-78-9	194.19	Endogenous Metabolite	Free Acid	4-Aminohippuric acid is a diagnostic agent, useful in medical tests involving the kidney, used in the measurement of renal plasma flow.	C9H10N2O3	O=C(O)CNC(C1=CC=C(N)C=C1)=O	Metabolic Enzyme/Protease	Others	Launched	2234583	40.3313	37.8227	1.06632	7.17314	5.08733	0.615518
HY-I0447	4-Aminosalicylic acid		65-49-6	153.14	Antibiotic; Bacterial	Free Acid	4-Aminosalicylic acid (ASA) is an orally active antibiotic and has the potential to treat tuberculosis[1].	C7H7NO3	O=C(O)C1=CC=C(N)C=C1O	Anti-infection	Infection; Inflammation/Immunology	Launched	339474	25.8981	44.06	0.587791	9.1053	6.45766	0.212228
HY-W002065	4-Carboxypyrazole		37718-11-9	112.09	Endogenous Metabolite		4-Carboxypyrazole is an endogenous metabolite.	C4H4N2O2	O=C(C1=CNN=C1)O	Metabolic Enzyme/Protease	Others	No Development Reported	1.80458e+06	27.4482	20.0289	1.37043	1.29493	0.918391	0.0257136
HY-17435	4'-Demethylepipodophyllotoxin	4'-O-demethylepipodophyllotoxin; 4'-DMEP	6559-91-7	400.38	Microtubule/Tubulin	Free Base	4'-Demethylepipodophyllotoxin(4'-DMEP) is a key intermediate compound for the preparation of podophyllotoxin-type anti-cancer drugs; a potent inhibitor of microtubule assembly. IC50 Value: 0.31uM(EC5 0in HL60 cell, MTT assay, 48h); 0.37uM(EC50 in HepG2 cell, MTT assay, 48h) [1] Target: microtubule in vitro: 4-TMP-DMEP showed strong cytotoxicity activity against the above-mentioned five tumor cell…	C21H20O8	O=C1OC[C@]2([H])[C@H](O)C3=C(C=C4OCOC4=C3)[C@@H](C5=CC(OC)=C(O)C(OC)=C5)[C@]21[H]	Cell Cycle/DNA Damage; Cytoskeleton	Cancer	No Development Reported	721376	25.3182	36.9091	0.68596	5.88005	4.17025	0.00952444
HY-N2323	4'-Demethylpodophyllotoxin		40505-27-9	400.38	Others	Free Base	4'-Demethylpodophyllotoxin is an aryltetralin lignin contained in the root of Podophyllum hexandrum and P. peltatum. 4'-Demethylpodophyllotoxin exhibits cytotoxic potential in diverse cancer cell lines[1][2].	C21H20O8	O=C1[C@]2([H])[C@H](C3=CC(OC)=C(O)C(OC)=C3)C(C=C(OCO4)C4=C5)=C5[C@H](O)[C@@]2([H])CO1	Others	Cancer	No Development Reported	1181951	30.8537	29.926	1.031	2.63803	1.87094	0.87477
HY-N2553	4-Deoxypyridoxine 5'-phosphate		883-84-1	233.16	LPL Receptor		4-Deoxypyridoxine 5'-phosphate is a Pyridoxal 5'-phosphate analogue and a sphingosine 1-phosphate (S1P) inhibitor. 4-Deoxypyridoxine 5'-phosphate inhibits ornithine decarboxylase activity with a Ki of 60 μM. 4-Deoxypyridoxine 5'-phosphate is a competitive inhibitor of the activation of glutamate apodecarboxylase by Pyridoxal 5'-phosphate (Ki of 0.27 μM) and strongly inhibits glutamate-dependent l…	C8H12NO5P	CC1=C(C(C)=NC=C1COP(O)(O)=O)O	GPCR/G Protein	Metabolic Disease	No Development Reported	640940	32.2603	35.4089	0.91108	5.73914	4.07031	0.478185
HY-W015786	4-Ethoxyphenol		622-62-8	138.16	Endogenous Metabolite		4-Ethoxyphenol is an endogenous metabolite.	C8H10O2	OC1=CC=C(OCC)C=C1	Metabolic Enzyme/Protease	Metabolic Disease	No Development Reported	1467269	24.0738	28.216	0.853199	3.38449	2.40034	0.222686
HY-W012657	4-Ethylbenzaldehyde		4748-78-1	134.18	Endogenous Metabolite		4-Ethylbenzaldehyde is an endogenous metabolite.	C9H10O	O=CC1=CC=C(CC)C=C1	Metabolic Enzyme/Protease	Metabolic Disease	No Development Reported	887080	58.2674	41.5822	1.40126	1.35622	0.961859	0.000313842
HY-W015307	4-Ethyloctanoic acid		16493-80-4	172.27	Others		4-Ethyloctanoic acid is a natural compound first isolated from Saussurea lappa Clarke, widely used as a safe flavoring compound and acts as food additive[1].	C10H20O2	CCCCC(CC)CCC(O)=O	Others	Others	No Development Reported	689748	30.8914	32.0355	0.964287	1.73295	1.22904	0.794381
HY-W012836	4-Ethylphenol		123-07-9	122.17	Endogenous Metabolite	Free Base	4-Ethylphenol is a volatile phenolic compound associated with off-odour in wine.	C8H10O	OC1=CC=C(CC)C=C1	Metabolic Enzyme/Protease	Others	No Development Reported	917260	30.7083	31.2946	0.981264	10.1134	7.17263	0.898515
HY-W015782	4-Ethylresorcinol		2896-60-8	138.17	Others		4-Ethylresorcinol, a derivative of resorcinol, can act as substrates of tyrosinase. 4-Ethylresorcinol possess hypopigmentary effects. 4-Ethylresorcinol attenuates mRNA and protein expression of tyrosinase-related protein (TRP)-2, and possessed antioxidative effect by inhibiting lipid peroxidation[1][2].	C8H10O2	OC1=CC=C(CC)C(O)=C1	Others	Metabolic Disease	No Development Reported	1.91604e+06	40.2647	33.863	1.18905	9.12751	6.47341	0.303244
HY-113286	4-Guanidinobutanoic acid		463-00-3	145.16	Endogenous Metabolite	Free Acid	4-Guanidinobutanoic acid is a normal metabolite present in low concentrations.	C5H11N3O2	O=C(O)CCCNC(N)=N	Metabolic Enzyme/Protease	Others	No Development Reported	1545541	41.637	19.624	2.12174	2.39773	1.70051	0.0491465
HY-W091541	4-Hydroxy-1H-indole-3-carbaldehyde	4-Hydroxyindole-3-carboxaldehyde	81779-27-3	161.16	Others		4-Hydroxy-1H-indole-3-carbaldehyde is a plant metabolite found in Capparis spinosa L.. 4-Hydroxy-1H-indole-3-carbaldehyde can be used in the synthesis of fluorescent probe[1][2].	C9H7NO2	O=CC1=CNC2=C1C(O)=CC=C2	Others	Others	No Development Reported	1.69922e+06	35.7085	33.863	1.0545	0.54444	0.386127	0.742337
HY-W001663	4'-Hydroxy-3'-methylacetophenone		876-02-8	150.17	Bacterial		4'-Hydroxy-3'-methylacetophenone, a phenolic volatile compound, is isolated from Hawaiian green coffee beans (Coffea Arabica L.). 4'-Hydroxy-3'-methylacetophenone has potent antioxidant activities. 4'-Hydroxy-3'-methylacetophenone also can be used to synthesize heterocyclic compounds which have antimycobacterial activity[1][2].	C9H10O2	CC1=CC(C(C)=O)=CC=C1O	Anti-infection	Infection	No Development Reported	1.13234e+06	39.0057	18.5958	2.09755	14.1144	10.0102	0.0823853
HY-W002587	4-Hydroxy-3-methylbenzoic acid		499-76-3	152.15	Endogenous Metabolite	Free Acid	4-Hydroxy-3-methylbenzoic acid is a normal organic acid identified in urine specimens from a healthy population.	C8H8O3	OC(C1=CC=C(O)C(C)=C1)=O	Metabolic Enzyme/Protease	Others	No Development Reported	2.08971e+06	25.5525	23.6409	1.08086	4.93379	3.49914	0.582391
HY-Y0073	4-Hydroxyacetophenone	P-hydroxyacetophenone	99-93-4	136.15	HBV		4-Hydroxyacetophenone (P-hydroxyacetophenone) is a key hepatoprotective and choleretic compound in Artemisia capillaris and A. morrisonensis, also has an anti-hepatitis B virus effect and anti-inflammatory effect[1].	C8H8O2	CC(C1=CC=C(O)C=C1)=O	Anti-infection	Infection; Inflammation/Immunology	No Development Reported	662158	25.8187	32.8767	0.785318	5.02951	3.56703	0.149146
HY-Y0264	4-Hydroxybenzoic acid		99-96-7	138.12	Bacterial; Endogenous Metabolite		4-Hydroxybenzoic acid, a phenolic derivative of benzoic acid, could inhibit most gram-positive and some gram-negative bacteria, with an IC50 of 160 μg/mL.	C7H6O3	O=C(O)C1=CC=C(O)C=C1	Anti-infection; Metabolic Enzyme/Protease	Infection	No Development Reported	1867772	53.6609	39.2857	1.36591	17.1896	12.1912	0.0256266
HY-Y0892	4-Hydroxybenzyl alcohol		623-05-2	124.14	Apoptosis; Endogenous Metabolite	Free Base	4-Hydroxybenzyl alcohol is a phenolic compound widely distributed in various kinds of plants. Anti-inflammatory, anti-oxidant, anti-nociceptive activity. Neuroprotective effect. Inhibitor of tumor angiogenesis and growth[1][2][3][4].	C7H8O2	OCC1=CC=C(O)C=C1	Apoptosis; Metabolic Enzyme/Protease	Cancer; Inflammation/Immunology; Neurological Disease	No Development Reported	3336281	50.746	20.0289	2.53364	39.9251	28.3157	0.0129347
HY-W015823	4-Hydroxybenzyl cyanide		14191-95-8	133.15	Endogenous Metabolite		4-Hydroxybenzyl cyanide is an endogenous metabolite.	C8H7NO	N#CCC1=CC=C(O)C=C1	Metabolic Enzyme/Protease	Metabolic Disease	No Development Reported	1.68049e+06	25.5608	20.0289	1.2762	5.43898	3.85743	0.106232
HY-W004078	4-Hydroxybenzylamine		696-60-6	123.15	Endogenous Metabolite		4-Hydroxybenzylamine is an endogenous metabolite.	C7H9NO	OC1=CC=C(CN)C=C1	Metabolic Enzyme/Protease	Metabolic Disease	No Development Reported	2.06414e+06	59.3024	39.2857	1.50952	8.58351	6.0876	0.000929287
HY-N7056	4'-Hydroxychalcone		2657-25-2	224.25	Proteasome	Free Base	4'-Hydroxychalcone is a chalcone isolated from licorice root, with hepatoprotective activity. 4'-Hydroxychalcone inhibits TNFα-induced NF-κB activation via proteasome inhibition. 4'-Hydroxychalcone induces a rapid potassium release from mitochondrial vesicles and causes deterioration of respiratory control and oxidative phosphorylation of isolated rat liver mitochondria[1][2][3].	C15H12O2	O=C(C1=CC=C(O)C=C1)/C=C/C2=CC=CC=C2	Metabolic Enzyme/Protease	Cancer; Inflammation/Immunology	No Development Reported	1.42049e+06	29.9949	31.3465	0.956882	12.8822	6.4411	0.666046
HY-107818	4-Hydroxychalcone		20426-12-4	224.25	NF-κB	Free Base	4-Hydroxychalcone is a chalcone metabolite with anti-angiogenic and anti-inflammatory activities. 4-Hydroxychalcone suppresses angiogenesis by suppression of growth factor pathway with no signs of cytotoxicity[1]. 4-Hydroxychalcone inhibits TNF-α induced NF-κB pathway activation and activates BMP signaling, reduces resistant hypertension (RH) by attenuating hyperaldosteronism and renal injury in …	C15H12O2	O=C(C1=CC=CC=C1)/C=C/C2=CC=C(O)C=C2	NF-κB	Inflammation/Immunology; Cardiovascular Disease	No Development Reported	2422462	33.0871	28.7905	1.14924	10.9503	7.7662	0.409272
HY-N6856	4-Hydroxycoumarin		1076-38-6	162.14	Bacterial; Endogenous Metabolite	Free Base	4-Hydroxycoumarin, a coumarin derivative, is one of the most versatile heterocyclic scaffolds and is frequently applied in the synthesis of various organic compounds. 4-Hydroxycoumarin possesses both electrophilic and nucleophilic properties. 4-Hydroxycoumarin derivatives are employed as the anticoagulant, antibacterial, antifungal, antiviral, antitumor, antiprotozoal, insecticidal, antimycobacte…	C9H6O3	O=C1C=C(O)C2=CC=CC=C2O1	Anti-infection; Metabolic Enzyme/Protease	Infection	No Development Reported	777049	30.2985	32.8767	0.921579	3.46417	2.45686	0.583457
HY-N7204	4-Hydroxyderricin		55912-03-3	338.40	Dopamine β-hydroxylase; Monoamine Oxidase	Free Base	4-Hydroxyderricin, the major active ingredients of Angelica keiskei Koidzumi, is a potent selective MAO-B (Monoamine oxidase inhibitors) inhibitor with an IC50 of 3.43 μM. 4-Hydroxyderricin also mildly inhibits DBH (dopamine β-hydroxylase) activity. 4-Hydroxyderricin has antidepressant activity[1].	C21H22O4	O=C(C1=CC=C(OC)C(C/C=C(C)\C)=C1O)/C=C/C2=CC=C(O)C=C2	Metabolic Enzyme/Protease; Neuronal Signaling	Neurological Disease	No Development Reported	951664	61.5273	49.71	1.23773	20.9084	14.8287	0.229228
HY-N2208	4-Hydroxylonchocarpin		56083-03-5	322.35	Autophagy; p38 MAPK	Free Base	4-Hydroxylonchocarpin is a chalcone compound from an extract of Psoralea corylifolia. 4-Hydroxylonchocarpin increases phosphorylation of p38 MAPK, JNK and ERK. 4-Hydroxylonchocarpin has diverse pharmacological activities, including antibacterial, antifungal, anticancer, antireverse transcriptase, antitubercular, antimalarial, anti-inflammatory and antioxidant activities[1].	C20H18O4	O=C(C1=CC=C2C(C=CC(C)(C)O2)=C1O)/C=C/C3=CC=C(O)C=C3.[(E)]	Autophagy; MAPK/ERK Pathway	Cancer; Infection; Metabolic Disease; Inflammation/Immunology	No Development Reported	898910	27.6104	19.3593	1.42621	13.9005	9.85852	0.132983
HY-W008772	4-Hydroxymephenytoin		61837-65-8	234.25	Others		4-Hydroxymephenytoin is a metabolism of an antiepileptic drug mephenytoin, which is used as a CYP2C19 substrate.	C12H14N2O3	O=C1N(C)C(C(C2=CC=C(O)C=C2)(CC)N1)=O	Others	Others	No Development Reported	1547004	23.5304	20.0289	1.17482	4.68102	3.31987	0.276377
HY-33914	4-Hydroxymethylpyrazole		25222-43-9	98.10	Endogenous Metabolite		4-Hydroxymethylpyrazole is the primary metabolite of Fomepizole (HY-B0876). Fomepizole is a competitive inhibitor of the enzyme alcohol dehydrogenase[1].	C4H6N2O	OCC1=CNN=C1	Metabolic Enzyme/Protease	Others	No Development Reported	1138946	30.2652	30.0644	1.00668	5.86495	4.15954	0.979141
HY-N1902	4-Hydroxyphenylacetic acid		156-38-7	152.15	Endogenous Metabolite; Keap1-Nrf2	Free Acid	4-hydroxyphenylacetic acid, a major microbiota-derived metabolite of polyphenols, is involved in the antioxidative action. 4-hydroxyphenylacetic acid induces expression of Nrf2[1].	C8H8O3	O=C(O)CC1=CC=C(O)C=C1	Metabolic Enzyme/Protease; NF-κB	Metabolic Disease	No Development Reported	772678	25.8679	31.2946	0.826593	9.09898	6.45318	0.240202
HY-W013571	4-Isopropylbenzoic acid		536-66-3	164.20	Fungal		4-Isopropylbenzoic acid, an aromatic monoterpenoid, is isolated from the stem bark of Bridelia retusa. 4-Isopropylbenzoic acid exhibits antifungal activities. 4-Isopropylbenzoic acid is also a reversible and uncompetitive inhibitor of mushroom tyrosinase[1][2].	C10H12O2	C1=CC(=CC=C1C(C)C)C(O)=O	Anti-infection	Infection	No Development Reported	1.77301e+06	37.2592	33.863	1.10029	0.970404	0.68823	0.548097
HY-Y0740	4-Methoxybenzaldehyde		123-11-5	136.15	Endogenous Metabolite	Free Base	4-Methoxybenzaldehyde is a naturally occurring fragrant phenolic compound. 4-Methoxybenzaldehyde has been found in many plant species including horseradish, anise, star anise. 4-Methoxybenzaldehyde is a possible neurotoxicant and it has shown effects that include mortality, attractancy, and interference with host seeking [1].	C8H8O2	O=CC1=CC=C(OC)C=C1	Metabolic Enzyme/Protease	Others	No Development Reported	782742	26.9631	18.5958	1.44996	13.8141	9.7972	0.457917
HY-128400	4'-Methoxychalcone		959-23-9	238.28	PARP		4'-Methoxychalcone regulates adipocyte differentiation through PPARγ activation. 4'-Methoxychalcone modulates the expression and secretion of various adipokines in adipose tissue that are involved in insulin sensitivity[1].	C16H14O2	O=C(C1=CC=C(OC)C=C1)/C=C/C2=CC=CC=C2	Cell Cycle/DNA Damage; Epigenetics	Metabolic Disease; Cancer	No Development Reported	635753	28.4732	32.0355	0.8888	18.0651	12.8121	0.524699
HY-N1387	4-Methoxycinnamic acid		830-09-1	178.18	Endogenous Metabolite	Free Acid	4-Methoxycinnamic acid is detected as natural phenylpropanoid in A. preissii.	C10H10O3	O=C(O)/C=C/C1=CC=C(OC)C=C1	Metabolic Enzyme/Protease	Inflammation/Immunology	No Development Reported	2161159	29.5181	28.7905	1.02527	13.2378	9.38853	0.891685
HY-W004056	4-Methoxyphenethyl alcohol		702-23-8	152.19	Bacterial; DNA/RNA Synthesis		4-Methoxyphenethyl alcohol, an aromatic alcohol, is the major component in the anise-like odour produced by A. albispathus Hett. 4-Methoxyphenethyl alcohol can inhibits the protein, RNA and DNA synthesis in Escherichia coli[1].	C9H12O2	COC1=CC=C(CCO)C=C1	Anti-infection; Cell Cycle/DNA Damage	Infection	No Development Reported	1196080	25.1351	33.863	0.742261	5.2328	3.7112	0.150607
HY-N2485	4'-Methoxyresveratrol	4'-O-Methylresveratrol	33626-08-3	242.27	Others	Free Base	4'-Methoxyresveratrol (4'-O-Methylresveratrol) is a polyphenol derived from Dipterocarpaceae, with antiandrogenic, antifungal and anti-inflammatory activities. 4'-Methoxyresveratrol alleviates AGE-induced inflammation through suppressing RAGE-mediated MAPK/NF-κB signaling pathway and NLRP3 inflammasome activation[1].	C15H14O3	OC1=CC(O)=CC(/C=C/C2=CC=C(OC)C=C2)=C1	Others	Inflammation/Immunology	No Development Reported	1.12042e+06	25.2925	19.3436	1.30754	1.79281	1.2715	0.063059
HY-W007511	4-Methyl-1-pentanol	Isohexanol	626-89-1	102.18	Others		4-Methyl-1-pentanol (Isohexanol) is a volatile aroma compound of red wine from cv. Kalecik Karasι[1].	C6H14O	CC(C)CCCO	Others	Others	No Development Reported	2243269	47.1414	33.863	1.39212	17.1228	12.1439	0.082572
HY-W012722	4-Methyl-2-oxopentanoic acid	α-Ketoisocaproic acid	816-66-0	130.14	Endogenous Metabolite	Free Acid	4-Methyl-2-oxopentanoic acid (α-Ketoisocaproic acid), an abnormal metabolite, is both a neurotoxin and a metabotoxin.	C6H10O3	CC(C)CC(C(O)=O)=O	Metabolic Enzyme/Protease	Metabolic Disease; Neurological Disease	No Development Reported	1247996	28.1724	19.3436	1.45642	1.84263	1.30683	0.0091482
HY-W012653	4'-Methylacetophenone		122-00-9	134.18	Others	Free Base	4′-methylacetophenone can be used as a fragrance material. 4′-Methylacetophenone is wildly occurs in volatile compounds in food and in some natural complex substances (NCS)[1].	C9H10O	CC(C1=CC=C(C)C=C1)=O	Others	Others	No Development Reported	1679165	39.6781	22.7154	1.74675	4.50192	3.19285	0.001117
HY-W012835	4-Methylanisole	4-Methoxytoluene	104-93-8	122.16	Others		4-Methylanisole (4-Methoxytoluene) is food flavoring agent and can be naturally found in Ylang Ylang fragrance oil[1].	C8H10O	CC1=CC=C(OC)C=C1	Others	Others	No Development Reported	770026	34.4868	32.0355	1.07652	1.95438	1.38608	0.578341
HY-W017077	4-Methylbiphenyl	4-Phenyltoluene	644-08-6	168.23	Endogenous Metabolite		4-Methylbiphenyl is an endogenous metabolite.	C13H12	CC1=CC=C(C2=CC=CC=C2)C=C1	Metabolic Enzyme/Protease	Metabolic Disease	No Development Reported	791576	30.0724	36.9713	0.813399	13.9375	6.96873	0.113403
HY-W012814	4-Methylcatechol		452-86-8	124.14	Endogenous Metabolite	Free Base	4-Methylcatechol, a metabolite of p-toluate, is a substrate as well as a suicide inhibitor of Catechol 2,3-Dioxygenase.	C7H8O2	OC1=CC=C(C)C=C1O	Metabolic Enzyme/Protease	Others	No Development Reported	923720	40.3789	39.4627	1.02322	0.232165	0.164656	0.788039
HY-W015399	4-Methylcinnamic acid		1866-39-3	162.19	Fungal		4-Methylcinnamic acid, a Cinnamic acid analog, can be used as a intervention catalyst for overcoming antifungal tolerance. 4-Methylcinnamic acid can improve the potency of cell wall-disrupting agents[1].	C10H10O2	CC1=CC=C(C=CC(O)=O)C=C1	Anti-infection	Infection	No Development Reported	1264109	36.3177	39.2857	0.92445	9.09397	6.44962	0.534338
HY-N4286	4-Methyldaphnetin		2107-77-9	192.17	Apoptosis	Free Base	4-Methyldaphnetin is a precursor in the synthesis of derivatives of 4-methyl coumarin. 4-Methyldaphnetin has potent, selective anti-proliferative and apoptosis-inducing effects on several cancer cell lines. 4-Methyldaphnetin possesses radical scavenging property and strongly inhibits membrane lipid peroxidation[1][2][3].	C10H8O4	O=C1C=C(C)C2=CC=C(O)C(O)=C2O1	Apoptosis	Cancer	No Development Reported	788074	45.5846	47.6772	0.956111	17.2392	12.2264	0.716498
HY-N4288	4-Methylesculetin		529-84-0	192.17	Glutathione Peroxidase	Free Base	4-Methylesculetin is an orally active natural coumarin derivative, with potent anti-oxidant and anti-inflammatory activities. 4-Methylesculetin inhibits myeloperoxidase activity and reduces IL-6 level[1].	C10H8O4	O=C1C=C(C)C2=CC(O)=C(O)C=C2O1	Metabolic Enzyme/Protease	Inflammation/Immunology; Cancer	No Development Reported	2628128	32.1361	23.6409	1.35934	5.23324	3.71152	0.0245045
HY-D0128	4-Methylherniarin	7-Methoxy-4-methylcoumarin	2555-28-4	190.20	Bacterial	Free Base	4-Methylherniarin (7-Methoxy-4-methylcoumarin) is a coumarin derivative and fluorescent label, has an antimicrobial activitiy against both gram positive and gram negative bacterial stains. 4-Methylherniarin displays good activity against B. subtilis and S.sonnei with IC50 values of 11.76 μg/ml and 13.47 μg/ml[1].	C11H10O3	O=C1C=C(C)C2=CC=C(OC)C=C2O1	Anti-infection	Infection	No Development Reported	987662	25.782	29.926	0.861525	0.895138	0.63485	0.483306
HY-W010178	4-Methyloctanoic acid		54947-74-9	158.24	Others		4-Methyloctanoic acid is a natural compound mainly responsible for the characteristic goaty sheepy flavour of sheep and goat milk[1].	C9H18O2	CCCCC(C)CCC(O)=O	Others	Others	No Development Reported	1.16339e+06	75.2159	49.71	1.51309	36.0966	25.6004	0.044411
HY-W015882	4-Methylpentanoic acid	Isocaproic Acid	646-07-1	116.16	Others		4-Methylpentanoic acid (Isocaproic Acid) is a Short chain fatty acid (SCFA)[1].	C6H12O2	CC(C)CCC(O)=O	Others	Others	No Development Reported	821366	36.7861	32.0355	1.14829	4.0628	2.88142	0.293283
HY-N0187	4-Methylumbelliferone	Hymecromone; 4-MU	90-33-5	176.17	Others	Free Base	4-Methylumbelliferone is a hyaluronic acid biosynthesis inhibitor with antitumoral and antimetastatic effects.	C10H8O3	O=C1C=C(C)C2=CC=C(O)C=C2O1	Others	Cancer; Cardiovascular Disease	Launched	1.23375e+06	69.9479	50.62	1.38182	7.76102	5.50427	0.0622665
HY-N0187	4-Methylumbelliferone	Hymecromone; 4-MU	90-33-5	176.17	Others	Free Base	4-Methylumbelliferone is a hyaluronic acid biosynthesis inhibitor with antitumoral and antimetastatic effects.	C10H8O3	O=C1C=C(C)C2=CC=C(O)C=C2O1	Others	Cancer; Cardiovascular Disease	Launched	841232	28.163	31.2946	0.899931	1.45781	1.03391	0.457994
HY-U00450	4-O-Methyl honokiol		68592-15-4	280.36	NF-κB; PPAR		4-O-Methyl honokiol is a natural neolignan isolated from Magnolia officinalis, acts as a PPARγ agonist, and inhibtis NF-κB activity, used for cancer and inflammation research.	C19H20O2	OC1=CC=C(CC=C)C=C1C2=CC=C(OC)C(CC=C)=C2	Cell Cycle/DNA Damage; NF-κB	Cancer; Inflammation/Immunology	No Development Reported	2.1417e+06	44.4094	56.8922	0.780589	54.191	38.4334	0.325486
HY-N1910	4'-O-Methylbavachalcone		20784-60-5	338.40	SARS-CoV	Free Base	4'-O-Methylbavachalcone is a chalcone isolated from Psoralea corylifolia, inhibits severe acute respiratory syndrome coronavirus (SARS-CoV) papain-like protease (PLpro) activity, with an IC50 of 10.1 μM[1].	C21H22O4	O=C(C1=CC(C/C=C(C)\C)=C(OC)C=C1O)/C=C/C2=CC=C(O)C=C2	Anti-infection	Infection	No Development Reported	846252	19.9966	22.7154	0.880311	9.17039	6.50382	0.524769
HY-Y0624	4-Pentenoic acid		591-80-0	100.12	Endogenous Metabolite	Free Acid	4-Pentenoic acid is an endogenous metabolite.	C5H8O2	C=CCCC(O)=O	Metabolic Enzyme/Protease	Metabolic Disease	No Development Reported	1649737	27.0676	28.216	0.959302	4.42729	3.13992	0.733039
HY-113493	4-Pyridoxic acid		82-82-6	183.16	Endogenous Metabolite	Free Acid	4-Pyridoxic acid is a catabolic product of vitamin B6 which is excreted in the urine.	C8H9NO4	O=C(C1=C(O)C(C)=NC=C1CO)O	Metabolic Enzyme/Protease	Metabolic Disease	No Development Reported	834772	29.298	36.9091	0.793789	4.06779	2.88496	0.060901
HY-N6818	5,​7,​4'-​Trimethoxyflavone		5631-70-9	312.32	Apoptosis; Caspase; Endogenous Metabolite; PARP	Free Base	5,7,4'-Trimethoxyflavone is isolated from Kaempferia parviflora (KP) that is a famous medicinal plant from Thailand. 5,7,4'-Trimethoxyflavone induces apoptosis, as evidenced by increments of sub-G1 phase, DNA fragmentation, annexin-V/PI staining, the Bax/Bcl-xL ratio, proteolytic activation of caspase-3, and degradation of poly (ADP-ribose) polymerase (PARP) protein.5,7,4'-Trimethoxyflavone is si…	C18H16O5	COC1=C(C(C=C(C2=CC=C(OC)C=C2)O3)=O)C3=CC(OC)=C1	Apoptosis; Cell Cycle/DNA Damage; Epigenetics; Metabolic Enzyme/Protease	Cancer	No Development Reported	1.07741e+06	33.0932	19.3593	1.70942	14.9622	10.6115	0.0158912
HY-N0562	5,15-Diacetyl-3-benzoyllathyrol	Euphorbia factor L3	218916-52-0	522.63	Others	Free Base	5,15-Diacetyl-3-benzoyllathyrol is one of the lathyrane diterpenoids, that has anti-cancer activity.	C31H38O7	CC(O[C@@]1(C(/C(C)=C\[C@@H](C2(C)C)[C@@H]2CCC3=C)=O)[C@]([C@H]3OC(C)=O)([H])[C@@H](OC(C4=CC=CC=C4)=O)[C@@H](C)C1)=O	Others	Cancer	No Development Reported	420322	14.4788	18.5958	0.778606	4.88832	3.4669	0.706252
HY-110398	5,6,7-Trimethoxyflavone	Baicalein trimethyl ether	973-67-1	312.32	p38 MAPK		5,6,7-Trimethoxyflavone is a novel p38-α MAPK inhibitor with an anti-inflammatory effect. 5,6,7-Trimethoxyflavone is isolated from several plants including Zeyhera tuberculosa, Callicarpa japonica, and Kickxia lanigera[1].	C18H16O5	O=C1C=C(C2=CC=CC=C2)OC3=CC(OC)=C(OC)C(OC)=C13	MAPK/ERK Pathway	Inflammation/Immunology; Cancer	No Development Reported	603157	27.0133	32.0355	0.843229	6.29241	4.4627	0.277118
HY-N6787	5,6-Dihydro-5-methyluracil	Dihydrothymine	696-04-8	128.13	Endogenous Metabolite	Free Base	5,6-Dihydro-5-methyluracil (Dihydrothymine), an intermediate breakdown product of thymine, comes from animal or plants. 5,6-Dihydro-5-methyluracil (Dihydrothymine) can be toxic when present at abnormally high levels[1].	C5H8N2O2	O=C1NC(C(C)CN1)=O	Metabolic Enzyme/Protease	Metabolic Disease	No Development Reported	686036	34.5301	35.4089	0.975182	12.1587	8.62317	0.856404
HY-113047	5,6-Dihydrouridine		1361384	246.22	Endogenous Metabolite	Free Base	5,6-Dihydrouridine is a modified base found in conserved positions in the D-loop of tRNA in Bacteria, Eukaryota, and some Archaea.	C9H14N2O6	OC[C@@H]1[C@H]([C@H]([C@H](N2CCC(NC2=O)=O)O1)O)O	Metabolic Enzyme/Protease	Others	No Development Reported	929024	24.2513	29.926	0.810375	2.52132	1.78817	0.341719
HY-W018025	5,6-Dihydroxyindole		3131-52-0	149.15	Bacterial; Endogenous Metabolite; Fungal; Parasite		5,6-Dihydroxyindole, a melanin precursor, has a broad-spectrum antibacterial, antifungal, antiviral, antiparasitic activity. 5,6-Dihydroxyindole has cytotoxic effects and is strongly toxic against various pathogens[1].	C8H7NO2	OC1=CC2=C(C=C1O)C=CN2	Anti-infection; Metabolic Enzyme/Protease	Infection; Inflammation/Immunology	No Development Reported	728463	17.2133	22.7154	0.757781	0.306972	0.217711	0.122496
HY-W017511	5,6-Dimethyl-1H-benzo[d]imidazole		582-60-5	146.19	Endogenous Metabolite		5,6-Dimethyl-1H-benzo[d]imidazole is an endogenous metabolite.	C9H10N2	CC1=CC2=C(C=C1C)N=CN2	Metabolic Enzyme/Protease	Metabolic Disease	No Development Reported	2.38432e+06	32.5661	28.7905	1.13114	10.6832	7.57677	0.465543
HY-N7030	5,7,3',4'-Tetramethoxyflavone		855-97-0	342.35	Fungal; Parasite	Free Base	5,7,3',4'-Tetramethoxyflavone, one of the major polymethoxyflavones (PMFs) isolated from M. exotica, possesses various bioactivities, including anti-fungal, anti-malarial, anti-mycobacterial, and anti-inflammatory activities. 5,7,3',4'-Tetramethoxyflavone exhibits chondroprotective activity by targeting β-catenin signaling[1].	C19H18O6	O=C1C=C(C2=CC=C(OC)C(OC)=C2)OC3=C1C(OC)=CC(OC)=C3	Anti-infection	Infection	No Development Reported	2.81307e+06	38.4222	28.7905	1.33454	13.6851	9.70572	0.0878795
HY-N4102	5,7-Dihydroxy-4-methylcoumarin		2107-76-8	192.17	Bacterial; Fungal	Free Base	5,7-Dihydroxy-4-methylcoumarin is a coumarin derivative from Mexican tarragon. 5,7-Dihydroxy-4-methylcoumarin possesses antifungal and antibacterial activities[1].	C10H8O4	O=C1C=C(C)C2=C(O)C=C(O)C=C2O1	Anti-infection	Infection	No Development Reported	1317152	56.5437	47.87	1.18119	20.3978	14.4665	0.381406
HY-N1970	5,7-Dihydroxychromone		31721-94-5	178.14	Arenavirus; Caspase; Keap1-Nrf2; PARP	Free Base	5,7-Dihydroxychromone, the extract of Cudrania tricuspidata, activates Nrf2/ARE signal and exerts neuroprotective effects against 6-hydroxydopamine (6-OHDA)-induced oxidative stress and apoptosis. 5,7-Dihydroxychromone inhibits the expression of activated caspase-3 and caspase-9 and cleaved PARP in 6-OHDA-induced SH-SY5Y cells[1].	C9H6O4	O=C1C=COC2=CC(O)=CC(O)=C12	Anti-infection; Apoptosis; Cell Cycle/DNA Damage; Epigenetics; NF-κB	Neurological Disease	No Development Reported	1017632	25.4292	19.2077	1.32391	1.94302	1.37803	0.294767
HY-W072009	5,7-Dihydroxycoumarin		2732-18-5	178.14	Bacterial		5,7-Dihydroxycoumarin is a coumarin isolated from the inflorescences of Macaranga triloba. 5,7-Dihydroxycoumarin has antibacterial activities[1][2].	C9H6O4	O=C1C=CC2=C(C=C(C=C2O)O)O1	Anti-infection	Infection	No Development Reported	1.47388e+06	30.973	33.863	0.914658	5.99303	4.25037	0.620246
HY-N5011	5,7-Dimethoxyflavone		21392-57-4	282.29	Cytochrome P450		5,7-Dimethoxyflavone is one of the major components of Kaempferia parviflora, has anti-obesity, anti-inflammatory, and antineoplastic effects. 5,7-Dimethoxyflavone inhibits cytochrome P450 (CYP) 3As. 5,7-Dimethoxyflavone is also a potent Breast Cancer Resistance Protein (BCRP) inhibitor[1][2].	C17H14O4	O=C1C=C(C2=CC=CC=C2)OC3=CC(OC)=CC(OC)=C13	Metabolic Enzyme/Protease	Cancer; Inflammation/Immunology	No Development Reported	2089717	37.7167	37.8227	0.997196	1.18723	0.842008	0.98212
HY-111928	5,7-Dimethoxyluteolin		90363-40-9	314.29	Dopamine Transporter		5,7-Dimethoxyluteolin, a 5,7-dimethylluteolin derivative, is a dopamine transporter (DAT) activator with an EC50 of 3.417 μM[1].	C17H14O6	O=C1C=C(C2=CC=C(O)C(O)=C2)OC3=CC(OC)=CC(OC)=C13	Neuronal Signaling	Neurological Disease	No Development Reported	1.34452e+06	51.4775	27.6296	1.86313	43.3483	30.7435	0.0302247
HY-107831	5-Acetylsalicylic acid		13110-96-8	180.16	Others	Free Acid	5-Acetylsalicylic acid has anti-inflammatory and is considered to be the active agent in inflammatory bowel disease (IBD)[1].	C9H8O4	O=C(O)C1=CC(C(C)=O)=CC=C1O	Others	Inflammation/Immunology	Launched	908900	22.8668	30.74	0.743879	11.945	8.47166	0.0326752
HY-107831	5-Acetylsalicylic acid		13110-96-8	180.16	Others	Free Acid	5-Acetylsalicylic acid has anti-inflammatory and is considered to be the active agent in inflammatory bowel disease (IBD)[1].	C9H8O4	O=C(O)C1=CC(C(C)=O)=CC=C1O	Others	Inflammation/Immunology	Launched	1136416	48.785	47.87	1.01911	1.33848	0.949279	0.916505
HY-41461	5-Amino-3H-imidazole-4-Carboxamide	5-Aminoimidazole-4-carboxamide; AICA	360-97-4	126.12	Endogenous Metabolite	Free Base	5-Amino-3H-imidazole-4-Carboxamide (AICA) is an important precursor for the synthesis of purines in general and of the nucleobases adenine and guanine in particular.	C4H6N4O	O=C(C1=C(N)NC=N1)N	Metabolic Enzyme/Protease	Others	No Development Reported	1.19582e+06	36.0607	38.14	0.945484	2.15935	1.53145	0.550475
HY-N0305	5-Aminolevulinic acid (hydrochloride)	5-ALA (hydrochloride); δ-Aminolevulinic acid (hydrochloride); 5-Amino-4-oxopentanoic acid (hydrochloride)	1297222	167.59	Apoptosis; Autophagy; Endogenous Metabolite; Mitophagy	Hydrochloride	5-Aminolevulinic acid hydrochloride (5-ALA hydrochloride) is an intermediate in heme biosynthesis in the body and the universal precursor of tetrapyrroles.	C5H10ClNO3	O=C(O)CCC(CN)=O.[H]Cl	Apoptosis; Autophagy; Metabolic Enzyme/Protease	Metabolic Disease; Cancer	Launched	1235409	68.0961	57.3	1.18841	5.14677	3.65019	0.375349
HY-N0305	5-Aminolevulinic acid (hydrochloride)	5-ALA (hydrochloride); δ-Aminolevulinic acid (hydrochloride); 5-Amino-4-oxopentanoic acid (hydrochloride)	1297222	167.59	Apoptosis; Autophagy; Endogenous Metabolite; Mitophagy	Hydrochloride	5-Aminolevulinic acid hydrochloride (5-ALA hydrochloride) is an intermediate in heme biosynthesis in the body and the universal precursor of tetrapyrroles.	C5H10ClNO3	O=C(O)CCC(CN)=O.[H]Cl	Apoptosis; Autophagy; Metabolic Enzyme/Protease	Metabolic Disease; Cancer	Launched	903176	33.9786	37.5773	0.904233	2.03768	1.44516	0.641291
HY-15027	5-Aminosalicylic Acid	Mesalamine; 5-ASA; Mesalazine	89-57-6	153.14	Endogenous Metabolite; NF-κB; PAK; PPAR	Free Acid	5-Aminosalicylic acid (Mesalamine) acts as a specific PPARγ agonist and also inhibits p21-activated kinase 1 (PAK1) and NF-κB.	C7H7NO3	OC1=C(C(O)=O)C=C(N)C=C1	Cell Cycle/DNA Damage; Cytoskeleton; Metabolic Enzyme/Protease; NF-κB	Inflammation/Immunology; Cancer	Launched	782589	20.2158	28.12	0.718912	2.90122	2.0576	0.0281242
HY-15027	5-Aminosalicylic Acid	Mesalamine; 5-ASA; Mesalazine	89-57-6	153.14	Endogenous Metabolite; NF-κB; PAK; PPAR	Free Acid	5-Aminosalicylic acid (Mesalamine) acts as a specific PPARγ agonist and also inhibits p21-activated kinase 1 (PAK1) and NF-κB.	C7H7NO3	OC1=C(C(O)=O)C=C(N)C=C1	Cell Cycle/DNA Damage; Cytoskeleton; Metabolic Enzyme/Protease; NF-κB	Inflammation/Immunology; Cancer	Launched	1.08888e+06	24.067	26.6094	0.904456	3.86989	2.7446	0.491885
HY-W015878	5-Aminovaleric acid		660-88-8	117.15	Endogenous Metabolite	Free Acid	5-Aminovaleric acid is believed to act as a methylene homologue of gamma-aminobutyric acid (GABA) and functions as a weak GABA agonist.	C5H11NO2	OC(=O)CCCCN	Metabolic Enzyme/Protease	Metabolic Disease; Neurological Disease	No Development Reported	1.08547e+06	33.6703	38.2183	0.880998	1.84926	1.31153	0.217907
HY-W006492	5a-Pregnane-3,20-dione		566-65-4	316.48	Endogenous Metabolite	Free Base	5a-Pregnane-3,20-dione is the endogenous progesterone metabolite.	C21H32O2	CC([C@H]1CC[C@@]2([H])[C@]3([H])CC[C@@]4([H])CC(CC[C@]4(C)[C@@]3([H])CC[C@]12C)=O)=O	Metabolic Enzyme/Protease	Endocrinology; Cancer	No Development Reported	684046	23.5633	18.5958	1.26713	11.1398	7.90059	0.65449
HY-10586	5-Azacytidine	Azacitidine; 5-AzaC; Ladakamycin	320-67-2	244.20	Antibiotic; Autophagy; Bacterial; DNA Methyltransferase; Nucleoside Antimetabolite/Analog	Free Base	5-Azacytidine (Azacitidine; 5-AzaC; Ladakamycin) is a nucleoside analogue of cytidine that specifically inhibits DNA methylation. 5-Azacytidine is incorporated into DNA to covalently trap DNA methyltransferases and contributes to reverse epigenetic changes[1][2]. 5-Azacytidine induces cell autophagy[4].	C8H12N4O5	OC[C@H]1O[C@@H](N2C(N=C(N)N=C2)=O)[C@H](O)[C@@H]1O	Anti-infection; Autophagy; Cell Cycle/DNA Damage; Epigenetics	Cancer; Infection	Launched	1490922	55.0552	39.57	1.39134	27.0009	19.1496	0.0367942
HY-15910	5-BrdU	BrdU; 5-Bromo-2'-deoxyuridine; BUdR	59-14-3	307.10	Nucleoside Antimetabolite/Analog	Free Base	5-BrdU (BrdU) is a nucleoside analog that competes with thymidine for incorporation into DNA. 5-BrdU is commonly used in the detection of proliferating cells.	C9H11BrN2O5	OC[C@@H]1[C@H](C[C@H](N2C(NC(C(Br)=C2)=O)=O)O1)O	Cell Cycle/DNA Damage	Cancer	Phase 2	1674962	54.1866	40.6431	1.33323	0.995911	0.70632	0.0236648
HY-113291	5'-Deoxyadenosine		4754-39-6	251.24	Endogenous Metabolite	Free Base	5'-Deoxyadenosine is an oxidized nucleoside found in the urine of normal subjects.	C10H13N5O3	C[C@@H]1[C@H]([C@H]([C@H](N2C=NC3=C2N=CN=C3N)O1)O)O	Metabolic Enzyme/Protease	Others	No Development Reported	1445198	37.7309	36.9713	1.02055	10.3604	5.18021	0.84314
HY-N7632	5-Desmethylsinensetin		21763-80-4	358.34	Bacterial		5-desmethylsinensetin, isolated from Stevia satureiifolia var. satureiifolia, possesses antiprotozoal activity. 5-desmethylsinensetin shows IC50 values of 0.4 μg/mL on T. cruzi epimastigotes and 75.1 μg/mL on trypomastigotes, respectively[1].	C19H18O7	O=C1C=C(C2=CC=C(OC)C(OC)=C2)OC3=CC(OC)=C(OC)C(O)=C13	Anti-infection	Infection; Inflammation/Immunology	No Development Reported	1.10486e+06	28.0513	31.1979	0.89914	19.1391	13.5738	0.46775
HY-116217	5-Fluoro-2'-deoxycytidine		10356-76-0	245.21	DNA Methyltransferase		5-Fluoro-2'-deoxycytidine, a fluoropyrimidine nucleoside analogue, is a DNA methyltransferase (DNMT) inhibitor. 5-Fluoro-2'-deoxycytidine is a tumor-selective prodrug of the potent thymidylate synthase inhibitor 5-fluoro-2′-dUMP[1][2].	C9H12FN3O4	OC[C@@H]1[C@@H](O)C[C@@H](O1)N2C(N=C(N)C(F)=C2)=O	Epigenetics	Cancer	Phase 2	1.91884e+06	85.4095	34.5	2.47564	33.8401	24.0001	0.000656157
HY-90006	5-Fluorouracil	5-FU	51-21-8	130.08	Apoptosis; Endogenous Metabolite; HIV; Nucleoside Antimetabolite/Analog	Free Base	5-Fluorouracil (5-FU) is an analogue of uracil and a potent antitumor agent. 5-Fluorouracil affects pyrimidine synthesis by inhibiting thymidylate synthetase thus depleting intracellular dTTP pools. 5-Fluorouracil induces apoptosis and can be used as a chemical sensitizer[1][2]. 5-Fluorouracil also inhibits HIV[3].	C4H3FN2O2	O=C(N1)NC=C(F)C1=O	Anti-infection; Apoptosis; Cell Cycle/DNA Damage; Metabolic Enzyme/Protease	Cancer	Launched	687054	36.3291	26.44	1.07283	2.52289	1.78928	0.0595973
HY-W010970	5'-Guanylic acid (disodium salt)	5'-GMP (disodium salt); 5'-guanosine monophosphate (disodium salt)	1333479	407.18	Endogenous Metabolite	Sodium	5'-Guanylic acid disodium salt (5'-GMP disodium salt) is composed of guanine, ribose, and phosphate moieties and it is a nucleotide monomer in messenger RNA. Guanosine derivatives are involved in intracellular signal transduction and have been identified in repetitive genomic sequences in telomeres, in ribosomal DNA, immunoglobulin heavy‐chain switch regions, and in the control regions of proto-o…	C10H12N5Na2O8P	O=P(OC[C@@H]1[C@H]([C@H]([C@H](N2C=NC3=C2N=C(N)NC3=O)O1)O)O)(O[Na])O[Na]	Metabolic Enzyme/Protease	Others	No Development Reported	975242	26.2731	19.624	1.33883	27.0865	19.2103	0.571562
HY-76981	5-Hydroxy-1-tetralone		28315-93-7	162.19	Others	Free Base	5-hydroxy-1-tetralone can be used as a fluorescent labeling reagent for the determination of glycosphingolipid from biological samples[1].	C10H10O2	O=C1C2=CC=CC(O)=C2CCC1	Others	Others	No Development Reported	885810	20.9314	22.7154	0.921461	2.66109	1.8873	0.600344
HY-113523	5-Hydroxydopamine hydrochloride		5720-26-3	205.64	Endogenous Metabolite	Hydrochloride	5-Hydroxydopamine is a naturally occurring amine in human urine.	C8H12ClNO3	OC1=CC(CCN)=CC(O)=C1O.Cl	Metabolic Enzyme/Protease	Neurological Disease	No Development Reported	725046	24.2733	31.2946	0.775638	11.9437	8.47073	0.152953
HY-22024	5-Hydroxyflavone		491-78-1	238.24	Others		5-Hydroxyflavone, a flavonoid ligand, shows no cytotoxic activity against MCF-7, FaDU, MDA-MB-435S, U87, RPE-1, and HEK293 cells[1].	C15H10O3	O=C1C=C(C2=CC=CC=C2)OC3=CC=CC(O)=C13	Others	Cancer	No Development Reported	1.27866e+06	38.252	36.9713	1.03464	13.1628	6.5814	0.757762
HY-W001160	5-Hydroxyindole		1953-54-4	133.15	Endogenous Metabolite		5-Hydroxyindole, a hydroxylated indole, can be found in a vast array of pharmacologically active agents and natural products. 5-Hydroxyindole slows desensitization of the 5-HT3 receptor-mediated ion current in N1E-115 neuroblastoma cells[1][2].	C8H7NO	OC1=CC2=C(NC=C2)C=C1	Metabolic Enzyme/Protease	Others	No Development Reported	889950	51.4775	47.6772	1.07971	5.33144	3.78116	0.37774
HY-W008253	5-Hydroxyindole-3-acetic acid		54-16-0	191.18	Endogenous Metabolite		5-Hydroxyindole-3-acetic acid is the main metabolite of serotonin or metanephrines, which can be used as a biomarker of neuroendocrine tumors.	C10H9NO3	O=C(O)CC1=CNC2=C1C=C(O)C=C2	Metabolic Enzyme/Protease	Cancer; Neurological Disease	No Development Reported	1499867	58.3281	42.283	1.37947	16.9355	12.011	0.00136089
HY-W005241	5-Hydroxymethyl-2-furancarboxylic acid		6338-41-6	142.11	Endogenous Metabolite	Free Acid	5-Hydroxymethyl-2-furancarboxylic acid is the main metabolite of 5-hydroxymethyl-2-furfural (HMF) in the body and eliminated renally.	C6H6O4	C1=C(OC(=C1)CO)C(=O)O	Metabolic Enzyme/Protease	Others	No Development Reported	931432	61.1807	41.5822	1.47132	0.748012	0.530505	8.51829e-05
HY-Y0051	5-Hydroxymethylfurfural	2-Hydroxymethyl-5-furfural; 2-Formyl-5-hydroxymethylfuran	67-47-0	126.11	Fungal	Free Base	5-Hydroxymethylfurfural (2-Hydroxymethyl-5-furfural), derived from lignocellulosic biomass, inhibits yeast growth and fermentation as stressors.	C6H6O3	O=CC1=CC=C(CO)O1	Anti-infection	Others	No Development Reported	818964	21.1397	23.8246	0.887306	8.0167	5.6856	0.408255
HY-W004924	5-Hydroxymethyluracil		4433-40-3	142.11	Endogenous Metabolite	Free Base	5-Hydroxymethyluracil is a product of oxidative DNA damage. 5-Hydroxymethyluracil can be used as a potential epigenetic mark enhancing or inhibiting transcription with bacterial RNA polymerase.	C5H6N2O3	O=C1NC(C(CO)=CN1)=O	Metabolic Enzyme/Protease	Others	No Development Reported	1.0075e+06	26.0063	23.8246	1.09157	8.26946	5.86486	0.503045
HY-N0122	5-Hydroxytryptophan	5-HTP; DL-5-Hydroxytryptophan	56-69-9	220.22	Endogenous Metabolite	Free Acid	5-Hydroxytryptophan, a tryptophan metabolite, is a direct 5-hydroxytryptamine (5-HT) precursor and an L-aromatic amino acid decarboxylase substrate. [1][2][3].	C11H12N2O3	NC(CC1=CNC2=CC=C(O)C=C12)C(O)=O	Metabolic Enzyme/Protease	Metabolic Disease	Launched	996514	27.9725	26.38	1.06037	4.2455	3.01099	0.716958
HY-N0122	5-Hydroxytryptophan	5-HTP; DL-5-Hydroxytryptophan	56-69-9	220.22	Endogenous Metabolite	Free Acid	5-Hydroxytryptophan, a tryptophan metabolite, is a direct 5-hydroxytryptamine (5-HT) precursor and an L-aromatic amino acid decarboxylase substrate. [1][2][3].	C11H12N2O3	NC(CC1=CNC2=CC=C(O)C=C12)C(O)=O	Metabolic Enzyme/Protease	Metabolic Disease	Launched	1298711	32.8731	28.2489	1.16369	9.23734	6.5513	0.167702
HY-W041019	5-Hydroxytryptophol		154-02-9	177.20	Endogenous Metabolite	Free Base	5-Hydroxytryptophol is a mammalian serotonin metabolite, acting as a marker of acute alcohol consumption.	C10H11NO2	OC1=CC2=C(NC=C2CCO)C=C1	Metabolic Enzyme/Protease	Others	No Development Reported	988179	22.3073	19.3436	1.15321	2.45236	1.73926	0.337048
HY-W017523	5-Methoxy-5-oxopentanoic acid		1501-27-5	146.14	Endogenous Metabolite		5-Methoxy-5-oxopentanoic acid is an endogenous metabolite.	C6H10O4	COC(=O)CCCC(O)=O	Metabolic Enzyme/Protease	Metabolic Disease	No Development Reported	2.13377e+06	44.2448	56.8922	0.777696	2.04106	1.44756	0.0125235
HY-107790	5-Methoxyflavone		42079-78-7	252.26	DNA/RNA Synthesis	Free Base	5-Methoxyflavone, belonged to Flavonoid family, is a DNA polymerase-beta inhibitor and neuroprotective agent against beta-amyloid toxicity. possess central nervous system (CNS) depressant effect mediated through the ionotropic GABAA receptors.	C16H12O3	O=C1C=C(C2=CC=CC=C2)OC3=CC=CC(OC)=C13	Cell Cycle/DNA Damage	Neurological Disease	No Development Reported	655595	43.0624	41.5822	1.0356	21.1497	14.9998	0.811095
HY-W007566	5-Methoxyindole-3-acetic acid		3471-31-6	205.21	Endogenous Metabolite		5-Methoxyindole-3-acetic acid is a metabolite of Melatonin[1].	C11H11NO3	O=C(O)CC1=CNC2=C1C=C(OC)C=C2	Metabolic Enzyme/Protease	Others	No Development Reported	1.88437e+06	28.6619	20.0289	1.43103	1.94877	1.38211	0.0128585
HY-W007856	5-Methoxysalicylic acid	5-MeOSA	260088	168.15	Endogenous Metabolite; Others	Free Acid	5-Methoxysalicylic acid (5-MeOSA) is a natural compound, used as a useful matrix in the MALDI MS analysis of oligonucleotides when combined with spermine[1].	C8H8O4	COC1=CC(C(O)=O)=C(O)C=C1	Metabolic Enzyme/Protease; Others	Others	No Development Reported	859796	22.1936	23.8246	0.931545	8.95593	6.35172	0.6225
HY-113440	5-Methoxytryptophol		712-09-4	191.23	Endogenous Metabolite	Free Base	5-Methoxytryptophol is a natural indole present in the pineal gland.	C11H13NO2	OCCC1=CNC2=C1C=C(OC)C=C2	Metabolic Enzyme/Protease	Neurological Disease	No Development Reported	635598	31.9914	35.4089	0.903485	0.000106772	7.57249e-05	0.427748
HY-W012078	5-Methyl-2'-deoxycytidine	5-Methyldeoxycytidine	838-07-3	241.24	DNA Methyltransferase; Endogenous Metabolite	Free Base	5-Methyl-2'-deoxycytidine in single-stranded DNA can act in cis to signal de novo DNA methylation[1][2].	C10H15N3O4	OC[C@@H]1[C@H](C[C@H](N2C(N=C(C(C)=C2)N)=O)O1)O	Epigenetics; Metabolic Enzyme/Protease	Others	No Development Reported	1008746	26.3324	29.926	0.879916	2.96814	2.10507	0.544149
HY-W087919	5-Methyl-2-furanmethanol		3857-25-8	112.13	Others		5-Methyl-2-furanmethanol is a natural product that can be isolated from the essential oil of D. rupicola Biv.. 5-Methyl-2-furanmethanol also acts as a oxidative product of 2,5 dimethylfuran (DMF) by cytochrome P450 (CYP)[1][2].	C6H8O2	OCC1=CC=C(C)O1	Others	Others	No Development Reported	1.40623e+06	29.5513	33.863	0.872674	1.2484	0.885388	0.448589
HY-34465	5-Methyl-2-thiophenecarboxaldehyde		13679-70-4	126.18	Others		5-Methyl-2-thiophenecarboxaldehyde acts as a candidate to microscopic third order non-linear optical (NLO) material[1].	C6H6OS	O=CC1=CC=C(C)S1	Others	Others	No Development Reported	807998	28.3583	36.9091	0.768329	11.6693	8.27608	0.0720292
HY-N1993	5-Methyl-7-methoxyisoflavone		82517-12-2	266.29	Others	Free Base	5-Methyl-7-methoxyisoflavone is a sensational, non-steroidal anabolic isoflavone. 5-Methyl-7-methoxyisoflavone shows potency increasing muscle mass and endurance[1].	C17H14O3	O=C1C(C2=CC=CC=C2)=COC3=CC(OC)=CC(C)=C13	Others	Metabolic Disease	No Development Reported	1.24583e+06	32.6855	36.9713	0.884077	6.36184	3.18092	0.227034
HY-113135	5-Methylcytidine		2140-61-6	257.24	Endogenous Metabolite	Free Base	5-Methylcytidine is a pyrimidine nucleoside detected in multiple biofluids.	C10H15N3O5	OC[C@@H]1[C@H]([C@H]([C@H](N2C(N=C(C(C)=C2)N)=O)O1)O)O	Metabolic Enzyme/Protease	Others	No Development Reported	1033679	34.3064	41.8494	0.819758	8.34692	5.9198	0.0486256
HY-W008091	5-Methylcytosine		554-01-8	125.13	DNA/RNA Synthesis; Endogenous Metabolite	Free Base	5-Methylcytosine is a well-characterized DNA modification, and is also predominantly in abundant non-coding RNAs in both prokaryotes and eukaryotes. 5-Methylcytosine in mRNA is a new epitranscriptome marker inArabidopsis, and that regulation of this modification is an integral part of gene regulatory networks underlying plant development[1].	C5H7N3O	O=C1N=CC(C)=C(N)N1	Cell Cycle/DNA Damage; Metabolic Enzyme/Protease	Others	No Development Reported	1159289	27.3936	22.7154	1.20595	5.44295	3.86025	0.221684
HY-Y0543	5-Methylfurfural		620-02-0	110.11	Others	Free Base	5-Methylfurfural is a naturally occurring substance, found in cigarette smoke condensate, licorice essential oil, stored dehydrated orange powder, baked potato flour, volatile compounds of roast beef, aroma concentrate of sponge cake. bread and in coffee, tea and cocoa[1]. A flavoring agent.	C6H6O2	O=CC1=CC=C(C)O1	Others	Others	No Development Reported	1239286	37.3716	38.14	0.979854	0.480073	0.340478	0.823206
HY-113046	5-Methyltetrahydrofolic acid	5-Methyl THF	134-35-0	459.46	Endogenous Metabolite	Free Acid	5-Methyltetrahydrofolic acid (5-Methyl THF) is a biologically active form of folic acid. 5-Methyltetrahydrofolic acid is a methylated derivate of tetrahydrofolate. 5-Methyltetrahydrofolic acid is the predominant natural dietary folate and the principal form of folate in plasma and cerebrospinal fluid[1].	C20H25N7O6	O=C(O)CC[C@@H](C(O)=O)NC(C1=CC=C(NCC2N(C)C3=C(NC(N)=NC3=O)NC2)C=C1)=O	Metabolic Enzyme/Protease	Metabolic Disease	No Development Reported	1.2961e+06	39.085	38.14	1.02478	7.90036	5.60309	0.802434
HY-16938	5'-Methylthioadenosine	5'-(Methylthio)-5'-deoxyadenosine; 5'-Deoxy-5'-(methylthio)adenosine; 5'-S-Methyl-5'-thioadenosine	2457-80-9	297.33	Apoptosis; Endogenous Metabolite	Free Base	5'-Methylthioadenosine (5'-(Methylthio)-5'-deoxyadenosine) is a nucleoside generated from S-adenosylmethionine (SAM) during polyamine synthesis[1]. 5'-Methylthioadenosine suppresses tumors by inhibiting tumor cell proliferation, invasion, and the induction of apoptosis while controlling the inflammatory micro-environments of tumor tissue. 5'-Methylthioadenosine and its associated materials have s…	C11H15N5O3S	O[C@@H]([C@H]([C@H](N1C=NC2=C1N=CN=C2N)O3)O)[C@H]3CSC	Apoptosis; Metabolic Enzyme/Protease	Cancer; Metabolic Disease	No Development Reported	863363	37.7405	39.4627	0.956359	4.87327	3.45622	0.63012
HY-W009444	5-Methyluridine		1463-10-1	258.23	Endogenous Metabolite	Free Base	5-Methyluridine is a is an endogenous methylated nucleoside found in human fluids.	C10H14N2O6	OC[C@@H]1[C@H]([C@H]([C@H](N2C(NC(C(C)=C2)=O)=O)O1)O)O	Metabolic Enzyme/Protease	Others	No Development Reported	1182520	33.9737	39.2857	0.864784	4.96017	3.51785	0.242808
HY-N1942	5-O-Demethylnobiletin	5-Demethylnobiletin	2174-59-6	388.37	Leukotriene Receptor; Lipoxygenase	Free Base	5-O-Demethylnobiletin (5-Demethylnobiletin), a polymethoxyflavone isolated from Sideritis tragoriganum, is a direct inhibition of 5-LOX (IC50=0.1 μM), without affecting the expression of COX-2. 5-O-Demethylnobiletin (5-Demethylnobiletin) has anti-inflammatory activity, inhibits leukotriene B (4)(LTB4) formation in rat neutrophils and elastase release in human neutrophils with an IC50 of 0.35 μM[1…	C20H20O8	O=C1C=C(C2=CC=C(OC)C(OC)=C2)OC3=C(OC)C(OC)=C(OC)C(O)=C13	GPCR/G Protein; Metabolic Enzyme/Protease	Inflammation/Immunology; Neurological Disease; Cancer	No Development Reported	1023695	66.1843	49.71	1.33141	3.52499	2.49999	0.0660243
HY-N0442	5-O-Methylvisammioside	4'-O-β-D-Glucosyl-5-O-methylvisamminol	84272-85-5	452.45	Others	Free Base	5-O-Methylvisammioside is a natural product isolated from Saposhnikovia Divaricata.	C22H28O10	O[C@H]1[C@H](O)[C@@H](CO)O[C@@H](OC(C)([C@H]2OC3=C(C(OC)=C(C(C=C(C)O4)=O)C4=C3)C2)C)[C@@H]1O	Others	Others	No Development Reported	2855573	34.9172	23.6409	1.47699	11.3404	8.04284	0.0107462
HY-W032915	5-Phenylvaleric acid	5-Phenylpentanoic acid	2270-20-4	178.23	Endogenous Metabolite		5-Phenylvaleric acid (5-Phenylpentanoic acid) is a pentanoic acid of bacterial origin, occasionally found in human biofluids.	C11H14O2	O=C(CCCCC1=CC=CC=C1)O	Metabolic Enzyme/Protease	Others	No Development Reported	2.34368e+06	48.5975	56.8922	0.854203	12.621	8.95106	0.12756
HY-107826	5α-Cholestan-3-one	5α-Cholestanone	566-88-1	386.65	Endogenous Metabolite		5α-Cholestan-3-one is an endogenous metabolite.	C27H46O	C[C@@]12[C@](CC[C@]2([H])[C@H](C)CCCC(C)C)([H])[C@@]3([H])[C@]([C@@]4([C@@](CC(CC4)=O)([H])CC3)C)([H])CC1	Metabolic Enzyme/Protease	Metabolic Disease	No Development Reported	1275115	38.452	38.14	1.00818	1.31109	0.929848	0.927823
HY-107819	5α-Cholestan-3β-ol	Dihydrocholesterol; 5α-Cholestanol; NSC 18188	80-97-7	388.67	Endogenous Metabolite	Free Base	5α-Cholestan-3β-ol is a derivitized steroid compound.	C27H48O	C[C@@]12[C@](CC[C@]2([H])[C@H](C)CCCC(C)C)([H])[C@@]3([H])[C@]([C@@]4([C@@](C[C@@H](O)CC4)([H])CC3)C)([H])CC1	Metabolic Enzyme/Protease	Others	No Development Reported	592315	28.7481	31.7715	0.904838	8.78065	6.22741	0.66996
HY-109564	5α-Pregnane-3β,6α-diol-20-one		21853-11-2	334.49	Others	Free Base	5α-Pregnane-3β,6α-diol-20-one is a mitogenic metabolite of progesterone, and it can be produced in starved androgen-responsive prostate cancer cells.	C21H34O3	C[C@@]12[C@]3([H])[C@](C[C@H](O)[C@@]1([H])C[C@@H](O)CC2)([H])[C@@]4([H])[C@@](C)([C@@H](C(C)=O)CC4)CC3	Others	Cancer	No Development Reported	1163209	30.91	30.0644	1.02812	4.21481	2.98923	0.911898
HY-N3995	5β-Dihydrocortisol		1482-50-4	364.48	Apoptosis; Drug Metabolite	Free Base	5β-Dihydrocortisol, a metabolite of Cortisol, is a potential mineralocorticoid. 5β-Dihydrocortisol can potentiate glucocorticoid activity in raising the intraocular pressure. 5β-Dihydrocortisol causes breast cancer cell apoptosis[1][2][3][4][5].	C21H32O5	C[C@@]1([C@@]2(O)C(CO)=O)[C@](CC2)([H])[C@@](CC[C@@](C3)([H])[C@@]4(CCC3=O)C)([H])[C@]4([H])[C@@H](O)C1	Apoptosis; Metabolic Enzyme/Protease	Cancer	No Development Reported	1.14147e+06	28.9807	31.1979	0.92893	11.5452	8.18808	0.486825
HY-W010128	6-(Dimethylamino)purine	6-Dimethylaminopurine	938-55-6	163.18	CDK		6-(Dimethylamino)purine is a dual inhibitor of protein kinase and CDK[1][2].	C7H9N5	CN(C)C1=C2NC=NC2=NC=N1	Cell Cycle/DNA Damage	Others	No Development Reported	722447	31.5806	39.4627	0.800264	4.20085	2.97933	0.0399273
HY-112103	6-(γ,γ-Dimethylallylamino)purine	N6-(2-lsopentenyl)adenine	2365-40-4	203.24	Others	Free Base	6-(γ,γ-Dimethylallylamino)purine is a plant growth substance.	C10H13N5	C/C(C)=C/CNC1=C2N=CNC2=NC=N1	Others	Others	No Development Reported	1.15675e+06	40.5985	36.9091	1.09996	1.80191	1.27795	0.327882
HY-N6628	6,2'-Dihydroxyflavone		92439-20-8	254.24	GABA Receptor	Free Base	6,2'-Dihydroxyflavone is a novel antagonist of GABAA receptor.	C15H10O4	O=C1C=C(C2=CC=CC=C2O)OC3=CC=C(O)C=C13	Membrane Transporter/Ion Channel; Neuronal Signaling	Neurological Disease	No Development Reported	3.07383e+06	39.9772	36.9713	1.0813	7.02791	3.51396	0.45456
HY-B1259	6-Acetamidohexanoic acid	Acexamic Acid; 6-Acetamidocaproic acid	57-08-9	173.21	Others	Free Acid	6-Acetamidohexanoic acid is a pharmaceutical intermediate	C8H15NO3	O=C(O)CCCCCNC(C)=O	Others	Others	Launched	1813842	49.2254	35.9675	1.36861	1.17834	0.835703	0.0839047
HY-B1259	6-Acetamidohexanoic acid	Acexamic Acid; 6-Acetamidocaproic acid	57-08-9	173.21	Others	Free Acid	6-Acetamidohexanoic acid is a pharmaceutical intermediate	C8H15NO3	O=C(O)CCCCCNC(C)=O	Others	Others	Launched	595385	34.4389	47.6772	0.722336	9.16369	6.49907	0.0131082
HY-B0236	6-Aminocaproic acid	EACA; Epsilon-Amino-n-caproic Acid; 6-Aminohexanoic acid	60-32-2	131.17	Others	Free Acid	6-Aminocaproic acid (EACA), a monoamino carboxylic acid, is a potent and orally active inhibitor of plasmin and plasminogen. 6-Aminocaproic acid is a potent antifibrinolytic agent. 6-Aminocaproic acid prevents clot lysis through the competitive binding of lysine residues on plasminogen, inhibiting plasmin formation and reducing fibrinolysis. 6-Aminocaproic acid can be used for the research of ble…	C6H13NO2	O=C(O)CCCCCN	Others	Metabolic Disease	Launched	1562825	43.3767	45.2108	0.959433	0.938945	0.665919	0.701313
HY-B0236	6-Aminocaproic acid	EACA; Epsilon-Amino-n-caproic Acid; 6-Aminohexanoic acid	60-32-2	131.17	Others	Free Acid	6-Aminocaproic acid (EACA), a monoamino carboxylic acid, is a potent and orally active inhibitor of plasmin and plasminogen. 6-Aminocaproic acid is a potent antifibrinolytic agent. 6-Aminocaproic acid prevents clot lysis through the competitive binding of lysine residues on plasminogen, inhibiting plasmin formation and reducing fibrinolysis. 6-Aminocaproic acid can be used for the research of ble…	C6H13NO2	O=C(O)CCCCCN	Others	Metabolic Disease	Launched	1248001	29.384	31.0804	0.94542	1.26134	0.894568	0.606778
HY-B0941	6-Benzylaminopurine	Benzyladenine; 6-BAP; N6-Benzyladenine	1214-39-7	225.25	Endogenous Metabolite; Others	Free Base	6-Benzylaminopurine is a first-generation synthetic cytokinin that elicits plant growth and development, also is an inhibitor of respiratory kinase in plants, increases post-harvest life of green vegetables.	C12H11N5	C12=NC=NC(NCC3=CC=CC=C3)=C1NC=N2	Metabolic Enzyme/Protease; Others	Others	No Development Reported	1108723	40.7429	36.9713	1.10201	18.3854	9.19268	0.438708
HY-102015	6-Biopterin	L-Biopterin	22150-76-1	237.22	Endogenous Metabolite; NO Synthase	Free Base	6-Biopterin (L-Biopterin), a pterin derivative, is a NO synthase cofactor.	C9H11N5O3	O=C1N=C(N)NC2=NC=C([C@@H](O)[C@@H](O)C)N=C12	Immunology/Inflammation; Metabolic Enzyme/Protease	Cancer; Neurological Disease	No Development Reported	1728877	28.3661	28.216	1.00532	3.92011	2.78022	0.964121
HY-N4126	6-Demethoxytangeretin		6601-66-7	342.34	ALK	Free Base	6-Demethoxytangeretin is a citrus flavonoid isolated from Citrus depressa. 6-Demethoxytangeretin exerts anti-inflammatory activity and anti-allergic activity, suppresses production and gene expression of interleukin-6 in human mast cell-1 via anaplastic lymphoma kinase (ALK) and mitogen-activated protein kinase (MAPK) pathways[1]. 6-Demethoxytangeretin facilitates the CRE-mediated transcription a…	C19H18O6	O=C1C=C(C2=CC=C(OC)C=C2)OC3=C(OC)C(OC)=CC(OC)=C13	Protein Tyrosine Kinase/RTK	Cancer; Inflammation/Immunology; Neurological Disease	No Development Reported	1566230	47.2308	38.14	1.23836	13.3093	9.43922	0.0495158
HY-N6658	6-Hydroxy-4-methylcoumarin		2373-31-1	176.17	Others		6-Hydroxy-4-methylcoumarin (compound 9) is a coumarins secondary metabolites and has anticancer activity[1].	C10H8O3	O=C1C=C(C)C2=CC(O)=CC=C2O1	Others	Cancer	No Development Reported	1.07095e+06	27.9562	29.926	0.934178	17.1522	12.1647	0.769445
HY-N6656	6-Hydroxycoumarin		6093-68-1	162.14	Others		6-Hydroxycoumarin is a coumarin which has anti-inflammatory, anti-pyretic, anti-oxidant, vasodilator, anti-amoebic, anti-bacterial, anti-fungal, bacteriostatic and antitumor activity[1].	C9H6O3	O=C1C=CC2=CC(O)=CC=C2O1	Others	Cancer; Inflammation/Immunology	No Development Reported	1.43338e+06	31.6814	26.6094	1.19061	9.99363	7.08768	0.223582
HY-N7110	6-Hydroxyflavone		6665-83-4	238.24	Others	Free Base	6-Hydroxyflavone is a naturally occurring flavone, with anti-inflammatory activity. 6-Hydroxyflavone exhibits inhibitory effect towards bovine hemoglobin (BHb) glycation. 6-Hydroxyflavone can activate AKT, ERK 1/2, and JNK signaling pathways to effectively promote osteoblastic differentiation. 6-Hydroxyflavone inhibits the LPS-induced NO production[1] [2].	C15H10O3	O=C1C=C(C2=CC=CC=C2)OC3=CC=C(O)C=C13	Others	Inflammation/Immunology	No Development Reported	935578	35.1976	37.5773	0.936673	15.0321	10.6611	0.773032
HY-W011956	6-Hydroxymelatonin		2208-41-5	248.28	Endogenous Metabolite	Free Base	6-Hydroxymelatonin is a primary metabolic of Melatonin, which is metabolized by cytochrome P450 (CYP) 1A2.	C13H16N2O3	CC(NCCC1=CNC2=C1C=C(OC)C(O)=C2)=O	Metabolic Enzyme/Protease	Metabolic Disease; Neurological Disease	No Development Reported	1199496	22.2282	31.3465	0.709113	8.80109	4.40054	0.107655
HY-W001996	6-Hydroxynicotinic acid		5006-66-6	139.11	Endogenous Metabolite		6-Hydroxynicotinic acid is an endogenous metabolite.	C6H5NO3	O=C(O)C1=CC=C(O)N=C1	Metabolic Enzyme/Protease	Metabolic Disease	No Development Reported	1.97087e+06	24.0993	23.6409	1.01939	12.0027	8.51253	0.909653
HY-13677	6-Mercaptopurine	Mercaptopurine; 6-MP	50-44-2	152.18	Autophagy; Endogenous Metabolite; Nucleoside Antimetabolite/Analog	Free Base	6-Mercaptopurine is a purine analogue which acts as an antagonist of the endogenous purines and has been widely used as antileukemic agent and immunosuppressive drug.	C5H4N4S	S=C1NC=NC2=C1NC=N2	Autophagy; Cell Cycle/DNA Damage; Metabolic Enzyme/Protease	Cancer	Launched	1.05352e+06	61.1409	47.14	1.80554	16.8474	11.9485	0.10663
HY-13677A	6-Mercaptopurine hydrate	Mercaptopurine hydrate; 6-MP hydrate	6112-76-1	170.19	Nucleoside Antimetabolite/Analog	Free Base	6-Mercaptopurine hydrate (Mercaptopurine hydrate; 6-MP hydrate) is a purine analogue which acts as an antagonist of the endogenous purines and has been widely used as antileukemic agent and immunosuppressive drug.	C5H6N4OS	S=C1NC=NC2=C1NC=N2.O	Cell Cycle/DNA Damage	Cancer	Launched	1.34701e+06	78.1732	47.14	2.30852	5.15442	3.65562	0.000470241
HY-B2121	6-Methoxy-2-naphthoic acid	Naproxen impurity O	2471-70-7	202.21	iGluR	Free Acid	6-Methoxy-2-naphthoic acid is an NMDA receptor modulator extracted from patent WO 2012019106 A2.	C12H10O3	O=C(C1=CC=C2C=C(OC)C=CC2=C1)O	Membrane Transporter/Ion Channel; Neuronal Signaling	Neurological Disease	No Development Reported	1.7171e+06	44.8215	36.9713	1.21233	10.3747	5.18735	0.0497298
HY-N6630	6-Methylflavone		29976-75-8	236.27	GABA Receptor	Free Base	6-Methylflavone is an activator of α1β2γ2L and α1β2 GABAA receptors.	C16H12O2	O=C1C=C(C2=CC=CC=C2)OC3=CC=C(C)C=C13	Membrane Transporter/Ion Channel; Neuronal Signaling	Neurological Disease	No Development Reported	2543998	34.7471	28.7905	1.20689	17.9396	12.7232	0.313824
HY-Y1125	6-Methyluracil	Pseudothymine	626-48-2	126.11	Endogenous Metabolite		6-Methyluracil (Pseudothymine), a metabolite of Uracil, can be used as an indicator of acetoacetyl-CoA (AACoA) accumulation. 6-Methyluracil exhibits antiradiation effect in vivo[1][2].	C5H6N2O2	O=C1NC(C=C(C)N1)=O	Metabolic Enzyme/Protease	Metabolic Disease	No Development Reported	1788056	27.1969	20.0289	1.35788	7.92201	5.61845	0.0625404
HY-N4072	6''-O-Acetylglycitin		134859-96-4	488.44	Others	Free Base	6''-O-Acetylglycitin, a acetyl glucoside, is one of the isoflavone isomer in soybeans, shows various extents of content reduction dependent on storage temperature, packaging condition, and its isoflavone isomer kind[1].	C24H24O11	O=C1C(C2=CC=C(O)C=C2)=COC3=CC(O[C@H]4[C@@H]([C@H]([C@@H]([C@@H](COC(C)=O)O4)O)O)O)=C(OC)C=C13	Others	Metabolic Disease	No Development Reported	899194	39.3067	39.4627	0.996048	1.13968	0.808285	0.963542
HY-13765	6-Thioguanine	Thioguanine; 2-Amino-6-purinethiol	154-42-7	167.19	Apoptosis; Autophagy; Deubiquitinase; DNA Methyltransferase; Endogenous Metabolite; SARS-CoV	Free Base	6-Thioguanine (Thioguanine; 2-Amino-6-purinethiol) is an anti-leukemia and immunosuppressant agent, acts as an inhibitor of SARS and MERS coronavirus papain-like proteases (PLpros) and also potently inhibits USP2 activity, with IC50s of 25 μM and 40 μM for Plpros and recombinant human USP2, respectively.	C5H5N5S	SC1=NC(N)=NC2=C1N=CN2	Anti-infection; Apoptosis; Autophagy; Cell Cycle/DNA Damage; Epigenetics; Metabolic Enzyme/Protease	Cancer; Infection; Inflammation/Immunology	Launched	1.40817e+06	81.7226	47.14	2.41333	1.5033	1.06617	0.00015062
HY-B1060	6α-Methylprednisolone 21-hemisuccinate (sodium salt)	Methylprednisolone sodium succinate; 6-Methylprednisolone succinate sodium	173553	496.53	Others	Sodium	6α-Methylprednisolone 21-hemisuccinate sodium salt is a glucocorticoid of slightly longer half-life than that of Prednisolone. It has potential uses in antiinflammatory agents.	C26H33NaO8	C[C@@]12[C@](C(COC(CCC(O[Na])=O)=O)=O)(O)CC[C@@]1([H])[C@]3([H])C[C@H](C)C4=CC(C=C[C@]4(C)[C@@]3([H])[C@@H](O)C2)=O	Others	Inflammation/Immunology	Launched	868989	41.7677	49.24	0.848247	12.7767	9.06147	0.260697
HY-N2609	7,4'-Dihydroxyflavone		2196-14-7	254.24	CCR; NF-κB	Free Base	7,4'-Dihydroxyflavone (7,4'-DHF) is a flavonoid isolated from Glycyrrhiza uralensis, the eotaxin/CCL11 inhibitor, has the ability to consistently suppress eotaxin production and prevent dexamethasone (Dex)‐paradoxical adverse effects on eotaxin production[1]. 7,4'-Dihydroxyflavone (7,4'-DHF) inhibits MUC5AC gene expression, mucus production and secretion via regulation of NF-κB, STAT6 and HDAC2. …	C15H10O4	O=C1C=C(C2=CC=C(O)C=C2)OC3=CC(O)=CC=C13	GPCR/G Protein; Immunology/Inflammation; NF-κB	Inflammation/Immunology; Endocrinology	No Development Reported	1.64905e+06	36.4482	26.6094	1.36975	14.0545	9.96772	0.0404822
HY-N2144	7,4'-Di-O-methylapigenin	4',7-Dimethoxy-5-Hydroxyflavone	5128-44-9	298.29	Endogenous Metabolite; Others	Free Base	The compound 7,4'-Di-O-methylapigenin may be partly responsible for the reported antifungal activity of C. zeyheri, and may serve as a potential source of lead compounds that can be developed as antifungal phytomedicines.And it also showed inhibition of the drug efflux pumps (with IC50 = 51.64 μg/ml). IC50:51.64 μg/ml(Candida albicans drug efflux pumps)[2] In vitro: The isolated 7,4'-Di-O-methyla…	C17H14O5	O=C1C=C(C2=CC=C(OC)C=C2)OC3=CC(OC)=CC(O)=C13	Metabolic Enzyme/Protease; Others	Inflammation/Immunology	No Development Reported	1.1932e+06	31.1475	29.926	1.04082	4.95997	3.51771	0.837136
HY-W008646	7,8-Dihydro-L-biopterin		6779-87-9	239.23	Endogenous Metabolite	Free Base	7,8-Dihydro-L-biopterin is an oxidation product of tetrahydrobiopterin.	C9H13N5O3	O=C1N=C(N)NC2=C1N=C([C@@H](O)[C@@H](O)C)CN2	Metabolic Enzyme/Protease	Others	No Development Reported	911301	24.216	30.0644	0.805471	1.28798	0.913459	0.445965
HY-W013372	7,8-Dihydroxyflavone		38183-03-8	254.24	Apoptosis; Trk Receptor	Free Base	7,8-Dihydroxyflavone is a potent and selective TrkB agonist that mimics the physiological actions of Brain-derived neurotrophic factor (BDNF). Displays therapeutic efficacy toward various neurological diseases[1].	C15H10O4	O=C1C=C(C2=CC=CC=C2)OC3=C(O)C(O)=CC=C13	Apoptosis; Neuronal Signaling; Protein Tyrosine Kinase/RTK	Neurological Disease	No Development Reported	973970	23.0146	22.7154	1.01317	0.514544	0.364925	0.927567
HY-D0981	7-Amino-4-(trifluoromethyl)coumarin	Coumarin 151; AFC	53518-15-3	229.16	Others	Free Base	7-Amino-4-(trifluoromethyl)coumarin (Coumarin 151) is a fluorescent marker for the sensitive detection of proteinases. The excitation and emission wavelengths are 400 and 490 nm, respectively.	C10H6F3NO2	O=C1C=C(C(F)(F)F)C2=C(O1)C=C(N)C=C2	Others	Others	No Development Reported	1.38976e+06	48.7766	36.9091	1.32153	7.71226	5.46969	0.0102711
HY-B1434	7-Aminocephalosporanic acid	7-ACA	957-68-6	272.28	Antibiotic; Bacterial	Free Acid	7-Aminocephalosporanic acid is the core chemical structure for the synthesis of cephalosporin antibiotics, is a potent β-lactamase inhibitor.	C10H12N2O5S	O=C(C(N12)=C(COC(C)=O)CS[C@]2([H])[C@H](N)C1=O)O	Anti-infection	Infection	No Development Reported	422344	20.4985	31.7715	0.645186	7.36371	5.22249	0.151352
HY-N1484	7beta-Hydroxylathyrol		34208-98-5	350.45	Others	Free Base	7beta-Hydroxylathyrol is a natural product.	C20H30O5	C[C@H]1C[C@@](C(/C(C)=C\[C@@H](C2(C)C)[C@@H]2C[C@@H](O)C([C@@H]3O)=C)=O)(O)[C@]3([H])[C@H]1O	Others	Others	No Development Reported	2.28894e+06	31.2633	28.7905	1.08589	13.6114	9.65349	0.646609
HY-77572	7-Epi 10-desacetyl paclitaxel	7-epi-10-deacetyltaxol; 10-Deacetyl-7-epipaclitaxel	78454-17-8	811.87	Others		7-Epi 10-desacetyl paclitaxel (7-epi-10-deacetyltaxol), a taxol derivative, exhibits cytotoxicity against HeLa cells with an IC50 of 85 μM[1][2].	C45H49NO13	O=C(N[C@@H](C1=CC=CC=C1)[C@@H](O)C(O[C@H]2C[C@@](O)([C@@H](OC(C3=CC=CC=C3)=O)[C@@]4([H])[C@@]5(C)[C@H](O)C[C@]6([H])[C@@]4(OC(C)=O)CO6)C(C)(C)C([C@@H](O)C5=O)=C2C)=O)C7=CC=CC=C7	Others	Cancer	No Development Reported	652742	29.234	32.0355	0.912551	3.33441	2.36483	0.528686
HY-N0227	7-epi-Taxol	7-epi-Paclitaxel	105454-04-4	853.91	Microtubule/Tubulin	Free Base	7-epi-Taxol is an active metabolite of taxol, with activity comparable to that of taxol against cell replication, promoting microtubule bundle formation and against microtubule depolymerization.	C47H51NO14	O[C@@H]1C[C@]2([H])[C@](CO2)(OC(C)=O)[C@]3([H])[C@]1(C)C([C@H](OC(C)=O)C4=C(C)[C@@H](OC([C@@H]([C@H](C5=CC=CC=C5)NC(C6=CC=CC=C6)=O)O)=O)C[C@]([C@H]3OC(C7=CC=CC=C7)=O)(O)C4(C)C)=O	Cell Cycle/DNA Damage; Cytoskeleton	Cancer	No Development Reported	1.09783e+06	25.9412	22.7154	1.14201	3.45587	2.45097	0.360866
HY-N2108	7-Ethylcamptothecin		78287-27-1	376.41	Others	Free Base	7-Ethylcamptothecin is one of camptothecin analogues. camptothecin (CPT), a cytotoxic alkaloid isolated from Camptotheca acuminate, is shown to have strong antitumor activity against L1210 leukemia and Walker 256 carcinosarcoma models[1].	C22H20N2O4	O=C1[C@](O)(CC)C2=C(CO1)C(N3CC4=C(CC)C5=CC=CC=C5N=C4C3=C2)=O	Others	Cancer	No Development Reported	1.27399e+06	33.2562	29.926	1.11128	13.2767	9.41608	0.603521
HY-W010130	7-Hydroxy-3,4-dihydro-2(1H)-quinolinone	3,4-Dihydro-7-hydroxy-2(1H)-quinolinone	22246-18-0	163.17	Monoamine Oxidase	Free Base	7-?Hydroxy-?3,?4-?dihydro-?2(1H)?-?quinolinone (3,4-Dihydro-7-hydroxy-2(1H)-quinolinone) is a weak MAO-A inhibitor, with an IC50 of 183 μM, and has no effect on MAO-B[1].	C9H9NO2	O=C1NC2=C(C=CC(O)=C2)CC1	Neuronal Signaling	Neurological Disease	No Development Reported	2.71539e+06	37.0881	28.7905	1.2882	17.5815	12.4692	0.164015
HY-N6596	7-Hydroxy-4H-chromen-4-one	7-Hydroxychromone	59887-89-7	162.14	Src	Free Base	7-Hydroxychromone is a Src kinase inhibitor with an IC50 of <300 μM.	C9H6O3	O=C1C2=CC=C(O)C=C2OC=C1	Protein Tyrosine Kinase/RTK	Cancer	No Development Reported	1.55015e+06	32.5758	33.863	0.961989	2.36863	1.67988	0.819331
HY-N7108	7-Hydroxyflavone		6665-86-7	238.24	Others	Free Base	7-Hydroxyflavone is a flavonoid isolated from M. indica, with anti-inflammatory activity. 7-Hydroxyflavone protects renal cells from nicotine (NIC)-associated cytotoxicity via the ERK/Nrf2/HO-1 pathway[1][2].	C15H10O3	O=C1C=C(C2=CC=CC=C2)OC3=CC(O)=CC=C13	Others	Inflammation/Immunology	No Development Reported	1.02928e+06	66.5453	49.71	1.33867	41.0478	29.1119	0.191128
HY-W018512	7-Ketolithocholic acid	3α-Hydroxy-7-oxo-5β-cholanic acid	4651-67-6	390.56	Endogenous Metabolite		7-Ketolithocholic acid (3α-Hydroxy-7-oxo-5β-cholanic acid), a bile acid, can be absorbed and suppresses endogenous bile acid production and biliary cholesterol secretion[1][2].	C24H38O4	C[C@H](CCC(O)=O)[C@H]1CC[C@@]2([H])[C@]3([H])C(C[C@]4([H])C[C@H](O)CC[C@]4(C)[C@@]3([H])CC[C@]12C)=O	Metabolic Enzyme/Protease	Metabolic Disease	No Development Reported	1.97608e+06	26.9901	28.7905	0.937467	8.20852	5.82165	0.717283
HY-N6631	7-Methoxyisoflavone		1621-56-3	252.26	AMPK	Free Base	7-Methoxyisoflavone is an isoflavone derivative and also an activator of adenosine monophosphate-activated protein kinase (AMPK).	C16H12O3	O=C1C(C2=CC=CC=C2)=COC3=CC(OC)=CC=C13	Epigenetics; PI3K/Akt/mTOR	Cancer; Metabolic Disease	No Development Reported	781256	30.4625	32.8767	0.926568	3.34366	2.37139	0.607176
HY-111896	7-Methoxyrosmanol	7-O-Methoxyrosmanol	113085-62-4	360.44	Others		7-Methoxyrosmanol (7-O-Methoxyrosmanol), a phenolic diterpene isolated from rosemary, suppresses the cAMP responsiveness of PEPCK and G6Pase promoters[1].	C21H28O5	O=C1[C@](C(C2=CC(C(C)C)=C3O)=C3O)(CCCC(C)4C)[C@@]4([H])[C@@H]([C@H]2OC)O1	Others	Others	No Development Reported	1111669	33.7466	39.4126	0.856238	8.03318	5.69729	0.527294
HY-122524	7-Methylguanosine		20244-86-4	297.27	Endogenous Metabolite; Nucleoside Antimetabolite/Analog	Free Base	7-Methylguanosine is a novel cNIIIB nucleotidase inhibitor with IC50 value of 87.8?±?7.5?μM.	C11H15N5O5	[O-]C1=NC(N)=NC2=C1[N+](C)=CN2[C@H]3[C@@H]([C@@H]([C@H](O3)CO)O)O	Cell Cycle/DNA Damage; Metabolic Enzyme/Protease	Inflammation/Immunology	No Development Reported	1.21236e+06	31.6476	29.926	1.05753	1.9778	1.40269	0.769791
HY-W017163	7-Methylxanthine		552-62-5	166.14	Endogenous Metabolite	Free Base	7-Methylxanthine, a methyl derivative of xanthine, is one of the purine components in urinary calculi.	C6H6N4O2	CN1C=NC2=C1C(=O)NC(=O)N2	Metabolic Enzyme/Protease	Metabolic Disease	Phase 2	1.40809e+06	77.6143	57.3	1.35453	1.8945	1.34362	0.0306464
HY-W017163	7-Methylxanthine		552-62-5	166.14	Endogenous Metabolite	Free Base	7-Methylxanthine, a methyl derivative of xanthine, is one of the purine components in urinary calculi.	C6H6N4O2	CN1C=NC2=C1C(=O)NC(=O)N2	Metabolic Enzyme/Protease	Metabolic Disease	Phase 2	694369	45.6093	41.5822	1.09685	15.7266	11.1536	0.433712
HY-N7023	7-Prenyloxycoumarin	7-O-Prenylumbelliferone	10387-50-5	230.26	Fungal	Free Base	7-Prenyloxycoumarin (7-O-Prenylumbelliferone) is a secondary metabolite from the endophytic fungus of Annulohypoxylon ilanense[1].	C14H14O3	O=C1C=CC2=CC=C(OC/C=C(C)/C)C=C2O1	Anti-infection	Infection	No Development Reported	1.29852e+06	49.7163	27.6296	1.79938	39.9249	28.3155	0.0338846
HY-N0757	8-​O-​Acetylharpagide		6926-14-3	406.38	Bacterial	Free Base	8-O-Acetylharpagide is an iridoid isolated from Ajuga reptans with antitumoral, antiviral, antibacterial, and anti-inflammatory activities. 8-O-Acetylharpagide also has a biological activity on isolated smooth muscle preparations from guinea pig[1][2].	C17H26O11	O[C@@]([C@@H]1O)(C=CO2)[C@]([C@](OC(C)=O)(C)C1)([H])[C@@H]2O[C@]([C@@H]([C@@H](O)[C@@H]3O)O)([H])O[C@@H]3CO	Anti-infection	Cancer; Infection; Inflammation/Immunology	No Development Reported	765244	23.5048	19.3593	1.21413	4.82682	3.42328	0.422857
HY-B1468	8-Azaguanine		134-58-7	152.11	Endogenous Metabolite; Nucleoside Antimetabolite/Analog	Free Base	8-Azaguanine is a purine analogue that shows antineoplastic activity. 8-Azaguanine functions as an antimetabolite and easily incorporates into ribonucleic acids, interfering with normal biosynthetic pathways, thus inhibiting cellular growth[1].	C4H4N6O	O=C1C(N=NN2)=C2N=C(N)N1	Cell Cycle/DNA Damage; Metabolic Enzyme/Protease	Cancer	No Development Reported	761042	17.1799	19.3436	0.888144	2.85482	2.02469	0.482186
HY-113435	8-Dehydrocholesterol		70741-38-7	384.64	Endogenous Metabolite	Free Base	8-Dehydrocholesterol elevated concentration is one of the diagnostic biochemical hallmarks of classical Smith-Lemli-Opitz syndrome (SLOS).	C27H44O	C[C@@]12[C@](CC[C@]2([H])[C@H](C)CCCC(C)C)([H])C3=C([C@@]4(C(C[C@@H](O)CC4)=CC3)C)CC1	Metabolic Enzyme/Protease	Metabolic Disease	No Development Reported	2954921	61.2719	56.8922	1.07698	6.73857	4.77912	0.355682
HY-N2262	8-Geranyloxypsoralen		7437-55-0	338.40	Cytochrome P450	Free Base	8-Geranyloxypsoralen is a furanocoumarin isolated from grapefruit, acts as a potent inhibitor of P450 3A4 (CYP3A4) with an IC50 of 3.93 μM[1].	C21H22O4	O=C1C=CC2=CC3=C(OC=C3)C(OC/C=C(C)/CC/C=C(C)/C)=C2O1	Metabolic Enzyme/Protease	Cancer	No Development Reported	767793	17.3323	19.3436	0.896022	2.17037	1.53927	0.510314
HY-N0447	8-Gingerol		23513-08-8	322.44	Bacterial; TRP Channel	Free Base	8-Gingerol, found in the rhizomes of ginger (Z. officinale) with oral bioavailability, activates TRPV1, with an EC50 of 5.0 μM. 8-Gingerol inhibits COX-2, and inhibits the growth of H. pylori in vitro[1][2].	C19H30O4	CCCCCCC[C@H](O)CC(CCC1=CC=C(O)C(OC)=C1)=O	Anti-infection; Membrane Transporter/Ion Channel; Neuronal Signaling	Infection; Inflammation/Immunology; Cancer	No Development Reported	773988	30.8551	36.4286	0.847001	19.7192	13.9852	0.314021
HY-W011540	8-Hydroxy-2'-deoxyguanosine		88847-89-6	283.24	Endogenous Metabolite	Free Base	8-Hydroxy-2'-deoxyguanosine is a critical biomarker of oxidative stress and carcinogenesis.	C10H13N5O5	NC1=NC(C(NC2=O)=C(N2[C@H]3C[C@H](O)[C@H](O3)CO)N1)=O	Metabolic Enzyme/Protease	Cancer	No Development Reported	1785792	32.2312	37.8227	0.852165	0.0907914	0.0643911	0.249216
HY-N6010	8-Hydroxybergapten		1603-47-0	232.19	Others	Free Base	8-hydroxybergapten is O-methylated by cell-free extracts of Ruta cells to isopimpinellin, in reactions mediated by discrete O-methyltransferases. 8-hydroxybergapten has excellent anti-wrinkle effect[1][2].	C12H8O5	COC1=C(C=CO2)C2=C(O)C(O3)=C1C=CC3=O	Others	Others	No Development Reported	696053	35.0343	35.4089	0.989421	2.89545	2.05351	0.930614
HY-113262	8-Hydroxyguanosine		3868-31-3	299.24	Endogenous Metabolite	Free Base	8-Hydroxyguanosine is a systematic marker of oxidative stress and a marker of hydroxyl radical damage to RNA.	C10H13N5O6	OC[C@@H]1[C@H]([C@H]([C@H](N2C(NC3=C2N=C(N)NC3=O)=O)O1)O)O	Metabolic Enzyme/Protease	Metabolic Disease; Neurological Disease	No Development Reported	1.33711e+06	44.3769	41.8494	1.06039	8.99184	6.37719	0.489059
HY-N4173	8-Oxoepiberberine		19716-60-0	351.35	Others		8-Oxoepiberberine is an alkaloid metabolite in the plasma after oral administration of Zuojin formula, a traditional chinese medicine used to treat gastrointestinal disease[1].	C20H17NO5	O=C1N2CCC3=CC(OC)=C(OC)C=C3C2=CC4=CC=C(OCO5)C5=C14	Others	Metabolic Disease	No Development Reported	868226	50.2209	47.6772	1.05335	5.77326	4.09451	0.553915
HY-B1422	9-Aminoacridine	Aminacrine	90-45-9	194.23	Bacterial; HIV	Free Base	9-Aminoacridine (Aminacrine) is a highly fluorescent dye used as a topical antiseptic and experimentally as a mutagen, an intracellular pH indicator. 9-Aminoacridine is an effective antibacterial agent with caries-disclosing features[1].	C13H10N2	NC1=C(C=CC=C2)C2=NC3=CC=CC=C31	Anti-infection	Cancer; Infection	Launched	944122	22.7596	23.56	0.966029	23.617	16.7496	0.918477
HY-B1422	9-Aminoacridine	Aminacrine	90-45-9	194.23	Bacterial; HIV	Free Base	9-Aminoacridine (Aminacrine) is a highly fluorescent dye used as a topical antiseptic and experimentally as a mutagen, an intracellular pH indicator. 9-Aminoacridine is an effective antibacterial agent with caries-disclosing features[1].	C13H10N2	NC1=C(C=CC=C2)C2=NC3=CC=CC=C31	Anti-infection	Cancer; Infection	Launched	2.43245e+06	26.7901	31.3465	0.854643	10.8481	6.27059	0.419891
HY-100309	9-amino-CPT	9-amino-20(S)-camptothecin	91421-43-1	363.37	Topoisomerase	Free Base	9-amino-CPT (9-amino-20(S)-camptothecin) is a topoisomerase I inhibitor with potent anticancer activity.	C20H17N3O4	O=C1[C@](O)(CC)C2=C(CO1)C(N3CC4=CC5=C(N)C=CC=C5N=C4C3=C2)=O	Cell Cycle/DNA Damage	Cancer	Phase 2	849030	24.9271	30.0844	0.828571	3.58996	1.79498	0.314393
HY-100309	9-amino-CPT	9-amino-20(S)-camptothecin	91421-43-1	363.37	Topoisomerase	Free Base	9-amino-CPT (9-amino-20(S)-camptothecin) is a topoisomerase I inhibitor with potent anticancer activity.	C20H17N3O4	O=C1[C@](O)(CC)C2=C(CO1)C(N3CC4=CC5=C(N)C=CC=C5N=C4C3=C2)=O	Cell Cycle/DNA Damage	Cancer	Phase 2	965712	25.209	29.926	0.842377	9.75925	6.92145	0.447325
HY-15128	9-cis-Retinoic acid	ALRT1057	1241893	300.44	Apoptosis; Endogenous Metabolite; RAR/RXR		9-cis-Retinoic acid (ALRT1057), a vitamin A derivative, is a potent RAR/RXR agonist. 9-cis-Retinoic acid induces apoptosis, regulates cell cycle and has anticancer, anti-inflammatory and neuroprotection activities[1][2][3][4][5].	C20H28O2	CC(/C=C/C(C(C)(CCC1)C)=C1C)=C/C=C/C(C)=C/C(O)=O	Apoptosis; Metabolic Enzyme/Protease	Cancer; Inflammation/Immunology; Neurological Disease	Launched	983138	46.4747	37.28	1.24664	10.7836	7.64794	0.378836
HY-77434	9-Dihydro-13-acetylbaccatin III	9-DHAB III; 13-Acetyl-9-dihydrobaccatin III	142203-65-4	630.68	Others	Free Base	9-Dihydro-13-acetylbaccatin III (9-DHAB III) is an intermediate for taxol analog preparations. IC50 value: Target: There are a series of closely related natural organic compounds isolated from the Pacific yew tree (Taxus brevifolia) and related species. Taxols have exhibit antitumor agents. 9-Dihydro-13-acetylbaccatin III is an antineoplastic agent and an anti-cancer intermediate.	C33H42O12	O[C@@H](C1)[C@]2(C)[C@]([C@@]3(OC(C)=O)[C@]1([H])OC3)([H])[C@H](OC(C4=CC=CC=C4)=O)[C@]5(O)C[C@H](OC(C)=O)C(C)=C(C(C)5C)[C@@H](OC(C)=O)[C@@H]2O	Others	Cancer	No Development Reported	1.28362e+06	36.8782	39.2857	0.938717	2.10832	1.49526	0.577897
HY-N0572	9-Hydroxycamptothecin	9-Hydroxycamptothecine	67656-30-8	364.35	Others	Free Base	9-Hydroxycamptothecin (9-Hydroxycamptothecine) is a Camptothecin derivative with anticancer activities extracted from patent WO1999001456A1, compound 23c[1].	C20H16N2O5	O=C1[C@](O)(CC)C2=C(CO1)C(N3CC4=CC5=C(O)C=CC=C5N=C4C3=C2)=O	Others	Cancer	No Development Reported	1.90006e+06	23.2334	23.6409	0.982765	3.10771	2.20405	0.90412
HY-113914	9-ING-41		1034895-42-5	404.35	Apoptosis; Autophagy; GSK-3		9-ING-41 is a maleimide-based ATP-competitive and selective glycogen synthase kinase-3β (GSK-3β) inhibitor with an IC50 of 0.71 μM. 9-ING-41 significantly leads to cell cycle arrest, autophagy and apoptosis in cancer cells. 9-ING-41 has anticancer activity and has the potential for enhancing the antitumor effects of chemotherapeutic drugs[1][2][3][4].	C22H13FN2O5	O=C(C(C1=COC2=CC=C(F)C=C12)=C3C4=CN(C)C5=C4C=C6C(OCO6)=C5)NC3=O	Apoptosis; Autophagy; PI3K/Akt/mTOR; Stem Cell/Wnt	Cancer	Phase 2	587735	26.1607	34.5	0.758282	17.3629	12.3141	0.45011
HY-N6011	9-Methoxycamptothecin		39026-92-1	378.38	Apoptosis; Topoisomerase	Free Base	9-Methoxycamptothecin (MCPT), isolated from Nothapodytes foetida, has antitumor activities through topoisomerase inhibition. 9-Methoxycamptothecin (MCPT) induces strong G2/M arrest and apoptosis in cancer[1][2].	C21H18N2O5	CC[C@@]1(C2=C(COC1=O)C(N3C(C4=NC5=CC=CC(OC)=C5C=C4C3)=C2)=O)O	Apoptosis; Cell Cycle/DNA Damage	Cancer	No Development Reported	687062	39.7418	47.6772	0.83356	3.68476	2.6133	0.0750892
HY-112642	9-Methoxycanthin-6-one		74991-91-6	250.25	Others		9-Methoxycanthin-6-one, a canthin-6-one alkaloid, is present in intact plant parts and in callus tissues of different explants. 9-Methoxycanthin-6-one shows anti-tumor activity[1][2].	C15H10N2O2	O=C1N2C3=C(N=CC=C3C4=C2C=C(OC)C=C4)C=C1	Others	Cancer	No Development Reported	818900	21.3766	29.926	0.714316	4.08177	2.89487	0.161384
HY-125286	AB-680		2105904-82-1	580.82	CD73	Free Acid	AB-680 is a highly potent, reversible and selective inhibitor of CD73 (an ecto-nucleotidase), with a Ki of 4.9 pM for hCD73, displays >10,000-fold selectivity over related ecto-nucleotidases CD39. Anti-tumor activity[1].	C20H24ClFN4O9P2	O=P(CP(O)(O)=O)(O)OC[C@@H]1[C@@H](O)[C@@H](O)[C@H](N2C(N=C(Cl)C=C3N[C@H](C4=CC=CC=C4F)C)=C3C=N2)O1	Immunology/Inflammation	Cancer	Phase 2	877896	24.3495	33.01	0.73764	7.89218	5.59729	0.108873
HY-129393	AB928		2239273-34-6	426.47	Adenosine Receptor	Free Base	AB928 is an orally bioavailable, selective dual adenosine receptor (A2aR/A2bR) antagonist. AB928 relieves adenosine-mediated immune suppression. AB928 has immunomodulatory and antitumor activities[1][2].	C23H22N8O	N#CC1=CC=CC(C2=NC(N)=NC(C3=CN(CC4=NC(C(C)(O)C)=CC=C4)N=N3)=C2)=C1C	GPCR/G Protein	Inflammation/Immunology	Phase 2	1.38962e+06	55.9518	33.43	1.6737	3.9136	2.7756	0.126977
HY-17423	Abacavir		136470-78-5	286.33	Apoptosis; HIV; Reverse Transcriptase	Free Base	Abacavir is a potent nucleoside analog reverse-transcriptase inhibitor (NRTI).	C14H18N6O	NC1=NC(NC2CC2)=C3N=CN([C@H]4C=C[C@@H](CO)C4)C3=N1	Anti-infection; Apoptosis	Infection	Launched	1222097	33.2947	35.35	0.941857	12.9416	9.17846	0.788223
HY-17423A	Abacavir (sulfate)	Abacavir Hemisulfate; ABC sulfate	188062-50-2	670.74	Apoptosis; Reverse Transcriptase	Sulfate	Abacavir sulfate (ABC) is a powerful nucleoside analog reverse transcriptase inhibitor (NRTI) used to treat HIV and AIDS. Target: NRTI Abacavir is a nucleoside reverse transcriptase inhibitor marketed since 1999 for the treatment of infection with the human immunodeficiency virus type 1 (HIV). Despite its clinical efficacy, abacavir administration has been associated with serious and sometimes fa…	C28H38N12O6S	NC1=NC(NC2CC2)=C3N=CN([C@H]4C=C[C@@H](CO)C4)C3=N1.O=S(O)(O)=O.NC5=NC(NC6CC6)=C7N=CN([C@H]8C=C[C@@H](CO)C8)C7=N5	Anti-infection; Apoptosis	Infection	Launched	1.32716e+06	36.157	35.35	1.02283	13.5794	9.63078	0.916973
HY-W004546	Abametapir		1762-34-1	184.24	MMP; Parasite		Abametapir is a metalloproteinase (MMP) inhibitor which is able to target metalloproteinases critical to egg hatching and louse development. Abametapir can inhibit hatching of both head and body louse[1][2].	C12H12N2	CC1=CN=C(C2=NC=C(C=C2)C)C=C1	Anti-infection; Metabolic Enzyme/Protease	Infection	Launched	1429715	78.8063	57.3	1.37533	9.04771	6.41682	0.0249138
HY-13534A	Abarelix (Acetate)	PPI 149 (Acetate); R 3827 (Acetate)		1476.12	GnRH Receptor	Acetate	Abarelix Acetate (PPI 149 Acetate; R 3827 Acetate) is a potent gonadotrophin-releasing hormone (GnRH) antagonist, used for prostate cancer research[1].	C74H99ClN14O16	CC(O)=O.C[C@H](C(N)=O)NC([C@H]1N(C([C@H](CCCCNC(C)C)NC([C@H](CC(C)C)NC([C@@H](CC(N)=O)NC([C@H](CC2=CC=C(C=C2)O)N(C([C@H](CO)NC([C@@H](CC3=CC=CN=C3)NC([C@@H](CC4=CC=C(Cl)C=C4)NC([C@@H](CC5=CC=C6C=CC=CC6=C5)NC(C)=O)=O)=O)=O)=O)C)=O)=O)=O)=O)CCC1)=O	GPCR/G Protein	Cancer; Endocrinology	Launched	1436282	45.7405	49.16	0.930441	5.30729	3.76403	0.298231
HY-16297A	Abemaciclib	LY2835219	1231929-97-7	506.59	CDK	Free Base	Abemaciclib (LY2835219) is a selective CDK4/6 inhibitor with IC50 values of 2 nM and 10 nM for CDK4 and CDK6, respectively.	C27H32F2N8	CC1=NC2=C(F)C=C(C3=NC(NC4=NC=C(CN5CCN(CC)CC5)C=C4)=NC=C3F)C=C2N1C(C)C	Cell Cycle/DNA Damage	Cancer	Launched	1.1442e+06	34.0542	29.09	1.07185	3.79456	2.69118	0.538095
HY-16297	Abemaciclib (methanesulfonate)	LY2835219 (methanesulfonate)	1231930-82-7	602.70	CDK	Methanesulfonate	Abemaciclib methanesulfonate (LY2835219 methanesulfonate) is a selective CDK4/6 inhibitor with IC50s of 2 nM and 10 nM for CDK4 and CDK6, respectively[1][2][3].	C28H36F2N8O3S	CC(N1C2=CC(C3=NC(NC4=NC=C(CN5CCN(CC)CC5)C=C4)=NC=C3F)=CC(F)=C2N=C1C)C.CS(=O)(O)=O	Cell Cycle/DNA Damage	Cancer	Launched	1.06854e+06	34.5684	40.6431	0.850535	6.6608	4.72397	0.290419
HY-109079	Abeprazan	DWP14012	1902954-60-2	410.41	Proton Pump		Abeprazan (DWP14012) is a potassium-competitive acid blocker. Abeprazan inhibits H+, K+- ATPase by reversible potassium-competitive ionic binding with no acid activation required. Abeprazan is developed as a potential alternative to proton pump inhibitor for the treatment of acid-related diseases[1].	C19H17F3N2O3S	CNCC1=CN(S(=O)(C2=CC=CC(F)=C2)=O)C(C3=CC=C(F)C=C3F)=C1OC	Membrane Transporter/Ion Channel	Metabolic Disease	Phase 3	1.23686e+06	45.1785	42.54	1.06202	3.97646	2.82019	0.672017
HY-N6871	Abietic acid		514-10-3	302.45	Bacterial	Free Acid	Abietic acid, a diterpene isolated from Pimenta racemosa var. grissea, possesses antiproliferative, antibacterial, and anti-obesity properties. Abietic acid inhibits lipoxygenase activity for allergy treatment[1][2].	C20H30O2	C[C@@]1(C2[C@@](CCC1)(C)[C@@]3([H])CCC(C(C)C)=CC3=CC2)C(O)=O	Anti-infection	Cancer; Infection; Metabolic Disease; Inflammation/Immunology	No Development Reported	694607	40.1783	47.6772	0.842715	0.341607	0.242275	0.0839287
HY-70013	Abiraterone	CB-7598	154229-19-3	349.51	Cytochrome P450	Free Base	Abiraterone is a potent and irreversible CYP17A1 inhibitor with antiandrogen activity, which inhibits both the 17α-hydroxylase and 17,20-lyase activity of the cytochrome p450 enzyme CYP17 with IC50s of 2.5 nM and 15 nM, respectively.	C24H31NO	C[C@@]12C(C3=CN=CC=C3)=CC[C@]1([C@@]4(CC=C5[C@@](C)([C@]4(CC2)[H])CC[C@@H](C5)O)[H])[H]	Metabolic Enzyme/Protease	Cancer	Launched	503258	26.6106	26.44	0.785831	6.52217	4.62566	0.973588
HY-75054	Abiraterone acetate	CB7630	154229-18-2	391.55	Cytochrome P450	Free Base	Abiraterone acetate (CB7630) is an oral, potent, selective, and irreversible inhibitor of CYP17A1 with antiandrogen activity. Abiraterone acetate is a prodrug form of Abiraterone (CB7598).	C26H33NO2	O=C(O[C@@H]1CC2=CC[C@]3([H])[C@]([H])(CC[C@](C)(C(C4=CN=CC=C4)=CC5)[C@]35[H])[C@@]2(C)CC1)C	Metabolic Enzyme/Protease	Cancer	Launched	487378	25.7709	26.44	0.761035	2.94961	2.09193	0.892394
HY-107429	Abrocitinib	PF-04965842	1622902-68-4	323.41	JAK	Free Base	Abrocitinib (PF-04965842) is a potent, orally active and selective JAK1 inhibitor, with IC50s of 29 and 803 nM for JAK1 and JAK2, respectively. Abrocitinib (PF-04965842) exhibits less active effect on TYK2 (IC50, 1.253 μM), and inhibits phosphorylation of STAT1, STAT3 and STAT5 after stimulation. Effective in autoimmune disease[1].	C14H21N5O2S	CN([C@H]1C[C@@H](NS(CCC)(=O)=O)C1)C2=C3C(NC=C3)=NC=N2	Epigenetics; JAK/STAT Signaling; Stem Cell/Wnt	Inflammation/Immunology	Launched	1.14266e+06	28.748	30.74	0.9352	9.4785	6.72234	0.526421
HY-100560	Abscisic acid	(S)​-​(+)​-​Abscisic acid; ABA	21293-29-8	264.32	Endogenous Metabolite; Proton Pump		Abscisic acid ((S)-(+)-Abscisic acid), an orally active phytohormone in fruits and vegetables, is an endogenously produced mammalian hormone. Abscisic acid is a growth inhibitor and can regulate many aspects of plant growth and development. Abscisic acid inhibits proton pump (H+-ATPase) and leads to the plasma membrane depolarization in a Ca2+-dependent manner. Abscisic acid, a LANCL2 natural lig…	C15H20O4	O=C(O)/C=C(C)\C=C\[C@@]1(O)C(C)=CC(CC1(C)C)=O	Membrane Transporter/Ion Channel; Metabolic Enzyme/Protease	Metabolic Disease	Phase 4	1.27309e+06	37.1237	30.0844	1.23398	4.00584	2.00292	0.173071
HY-100560	Abscisic acid	(S)​-​(+)​-​Abscisic acid; ABA	21293-29-8	264.32	Endogenous Metabolite; Proton Pump		Abscisic acid ((S)-(+)-Abscisic acid), an orally active phytohormone in fruits and vegetables, is an endogenously produced mammalian hormone. Abscisic acid is a growth inhibitor and can regulate many aspects of plant growth and development. Abscisic acid inhibits proton pump (H+-ATPase) and leads to the plasma membrane depolarization in a Ca2+-dependent manner. Abscisic acid, a LANCL2 natural lig…	C15H20O4	O=C(O)/C=C(C)\C=C\[C@@]1(O)C(C)=CC(CC1(C)C)=O	Membrane Transporter/Ion Channel; Metabolic Enzyme/Protease	Metabolic Disease	Phase 4	599926	23.9161	36.4286	0.65652	6.97874	4.94946	0.00757988
HY-19721	ABT-639		1235560-28-7	455.91	Calcium Channel	Free Base	ABT-639 is a novel, peripherally acting, selective T-type Ca2+ channel blocker.	C20H20ClF2N3O3S	O=S(C1=CC(C(N2C[C@](CCC3)([H])N3CC2)=O)=C(Cl)C=C1F)(NC4=CC=CC=C4F)=O	Membrane Transporter/Ion Channel; Neuronal Signaling	Neurological Disease	Phase 2	843740	38.3163	35.76	1.07149	0.442721	0.313986	0.665238
HY-13270	ABT-751	E7010	141430-65-1	371.41	Autophagy; Microtubule/Tubulin	Free Base	ABT-751(E 7010) is a novel bioavailable tubulin-binding and antimitotic sulfonamide agent with IC50 of about 1.5 and 3.4 μM in neuroblastoma and non-neuroblastoma cell lines, respectively. IC50 Value: 1.5 μM(neuroblastoma); 3.4 μM(non-neuroblastoma) Target: Microtubule/Tubulin in vitro: ABT-751 shows the selective cytotoxicity with IC50 of 0.6–2.6 μM in neuroblastoma and 0.7–4.6 μM in other solid…	C18H17N3O4S	COC1=CC=C(C=C1)S(=O)(NC2=C(N=CC=C2)NC3=CC=C(C=C3)O)=O	Autophagy; Cell Cycle/DNA Damage; Cytoskeleton	Cancer	Phase 2	981637	39.5248	33.43	1.18231	0.251627	0.178459	0.666912
HY-117632	ABX-1431		1446817-84-0	507.39	MAGL	Free Base	ABX-1431 is a highly potent, selective, and orally available, CNS-penetrant monoacylglycerol lipase (MAGL) inhibitor with an IC50 of 14 nM.	C20H22F9N3O2	O=C(N1CCN(CC2=CC=C(C(F)(F)F)C=C2N3CCCC3)CC1)OC(C(F)(F)F)C(F)(F)F	Metabolic Enzyme/Protease	Neurological Disease	Phase 2	685646	30.5189	34.5	0.884605	22.4755	15.94	0.724381
HY-N0451	Acacetin	5,7-Dihydroxy-4'-methoxyflavone	480-44-4	284.26	Apoptosis; Autophagy	Free Base	Acacetin (5,7-Dihydroxy-4'-methoxyflavone) is an orally active flavonoid derived from Tephroseris kirilowii (Turcz.) Holub. Acacetin docks in the ATP binding pocket of PI3Kγ. Acacetin causes cell cycle arrest and induces apoptosis and autophagy in cancer cells. Acacetin has potent anti-cancer and anti-inflammatory activity and has the potential for pain-related diseases research[1][2].	C16H12O5	O=C1C=C(C2=CC=C(OC)C=C2)OC3=CC(O)=CC(O)=C13	Apoptosis; Autophagy	Cancer; Inflammation/Immunology; Neurological Disease	No Development Reported	1685404	48.4214	39.2857	1.23255	0.603074	0.427712	0.0496544
HY-17600	Acalabrutinib	ACP-196	1420477-60-6	465.51	Btk	Free Base	Acalabrutinib (ACP-196) is an orally active, irreversible, and highly selective second-generation BTK inhibitor. Acalabrutinib binds covalently to Cys481 in the ATP-binding pocket of BTK. Acalabrutinib demonstrates potent on-target effects and efficacy in mouse models of chronic lymphocytic leukemia (CLL)[1][2].	C26H23N7O2	O=C(NC1=NC=CC=C1)C2=CC=C(C3=C4C(N)=NC=CN4C([C@H]5N(C(C#CC)=O)CCC5)=N3)C=C2	Protein Tyrosine Kinase/RTK	Cancer	Launched	1463596	55.3102	48.79	1.13364	3.90542	2.7698	0.299597
HY-W004066	Ac-Ala-OH		97-69-8	131.13	Endogenous Metabolite		Ac-Ala-OH is an endogenous metabolite.	C5H9NO3	C[C@H](NC(C)=O)C(O)=O	Metabolic Enzyme/Protease	Metabolic Disease	No Development Reported	2457203	33.5616	28.7905	1.16572	17.7258	12.5715	0.415246
HY-17030	Acamprosate (calcium)	Calcium N-acetylhomotaurinate	77337-73-6	200.24	GABA Receptor	Calcium	Acamprosate calcium(Campral EC) is a GABA receptor agonist and modulator of glutamatergic systems; reduces alcohol consumption in animal models of alcohol addiction. IC50 value: Target: GABA receptor Acamprosate, or N-acetyl homotaurine, is an N-methyl-D-aspartate receptor modulator approved by the Food and Drug Administration (FDA) as a pharmacological treatment for alcohol dependence.Acamprosat…	C5H10NO4S . 1/2 Ca	CC(NCCCS([O-])(=O)=O)=O.[0.5Ca2+]	Membrane Transporter/Ion Channel; Neuronal Signaling	Neurological Disease	Launched	969304	23.603	35.4929	0.665007	18.6884	13.2542	0.138337
HY-N4135	Acanthopanaxoside B		915792-03-9	1263.41	Others	Free Base	Acanthopanaxoside B is a triterpenoid saponin isolated from the leaves of Acanthopanax senticosus[1].	C61H98O27	CC(OC[C@H]([C@@H](O[C@@]1([H])[C@@H]([C@@H]([C@@H](O)[C@H](C)O1)O)O)[C@H](O)[C@H]2O)O[C@H]2OC[C@H]([C@@H](O)[C@H](O)[C@H]3O)O[C@H]3OC([C@]45[C@](CC(C)(C)CC5)([H])C6=CC[C@@]([C@@]7([C@@](C(C)([C@@H](O[C@@]8([H])[C@@H]([C@H]([C@@H](O)CO8)O)O[C@]9([H])O[C@@H]([C@@H](O)[C@H](O)[C@H]9O)CO)CC7)C)([H])CC%10)C)([H])[C@]%10(C)[C@]6(C)CC4)=O)=O	Others	Metabolic Disease	No Development Reported	856000	38.3372	32.0355	1.19671	0.868645	0.61606	0.162881
HY-B0089	Acarbose	BAY g 5421	56180-94-0	645.60	Glucosidase	Free Base	Acarbose (BAY g 5421), antihyperglycemic agent, is an orally active alpha-glucosidase inhibitor (IC50=11 nM). Acarbose can potentiate the hypoglycemic effects of sulfonylureas or insulin[1][2][3].	C25H43NO18	OC[C@H]([C@]1(O[C@@H]2[C@H](O)[C@@H](O)[C@@H]([C@H](O2)C)N[C@]3(C=C(CO)[C@H]([C@@H]([C@H]3O)O)O)[H])[H])O[C@@H]([C@@H]([C@H]1O)O)O[C@@]([H])([C@@H]([C@H](C=O)O)O)[C@@H](CO)O	Metabolic Enzyme/Protease	Metabolic Disease	Launched	1.40665e+06	39.0421	45.2108	0.863557	0.852846	0.604855	0.207517
HY-B0089	Acarbose	BAY g 5421	56180-94-0	645.60	Glucosidase	Free Base	Acarbose (BAY g 5421), antihyperglycemic agent, is an orally active alpha-glucosidase inhibitor (IC50=11 nM). Acarbose can potentiate the hypoglycemic effects of sulfonylureas or insulin[1][2][3].	C25H43NO18	OC[C@H]([C@]1(O[C@@H]2[C@H](O)[C@@H](O)[C@@H]([C@H](O2)C)N[C@]3(C=C(CO)[C@H]([C@@H]([C@H]3O)O)O)[H])[H])O[C@@H]([C@@H]([C@H]1O)O)O[C@@]([H])([C@@H]([C@H](C=O)O)O)[C@@H](CO)O	Metabolic Enzyme/Protease	Metabolic Disease	Launched	1.00465e+06	23.6542	31.0804	0.761068	12.6428	8.96654	0.0819197
HY-W011982	Ac-DL-Trp-OH		87-32-1	246.27	Endogenous Metabolite		Ac-DL-Trp-OH is an endogenous metabolite.	C13H14N2O3	O=C(O)C(CC1=CNC2=CC=CC=C12)NC(C)=O	Metabolic Enzyme/Protease	Metabolic Disease	No Development Reported	1049748	67.8687	49.71	1.36529	49.3712	35.015	0.205764
HY-17625	Acebilustat	CTX-4430	943764-99-6	481.54	Aminopeptidase	Free Acid	Acebilustat (CTX-4430) is a leukotriene A4 hydrolase inhibitor, used for an oral antiinflammatory drug.	C29H27N3O4	O=C(O)C1=CC=C(CN2[C@](C3)([H])CN(CC4=CC=C(OC5=CC=C(C6=NC=CO6)C=C5)C=C4)[C@]3([H])C2)C=C1	Metabolic Enzyme/Protease	Inflammation/Immunology	Phase 2	1144771	42.7835	49.44	0.865362	30.7078	21.7786	0.578256
HY-17497A	Acebutolol (hydrochloride)		34381-68-5	372.89	Adrenergic Receptor	Hydrochloride	Acebutolol hydrochloride is a β1 adrenergic receptor (β1AR) antagonist. Acebutolol hydrochloride is used in the treatment of hypertension, angina pectoris and cardiac arrhythmias[1][2][3].	C18H29ClN2O4	CCCC(NC1=CC=C(OCC(O)CNC(C)C)C(C(C)=O)=C1)=O.Cl	GPCR/G Protein; Neuronal Signaling	Cardiovascular Disease; Endocrinology	Launched	1.58205e+06	59.7865	48.79	1.22538	9.02816	6.40295	0.101484
HY-B0634	Aceclofenac		89796-99-6	354.18	COX	Free Acid	Aceclofenac is an orally active nonsteroidal anti-inflammatory drug (NSAID), with analgesic and anti-inflammatory properties. Aceclofenac is used for the research of osteoarthritis, ankylosing spondylitis, rheumatoid arthritis[1][2].	C16H13Cl2NO4	O=C(OCC(O)=O)CC1=CC=CC=C1NC2=C(Cl)C=CC=C2Cl	Immunology/Inflammation	Inflammation/Immunology	Launched	700726	27.8331	31.18	0.89266	11.3925	8.0798	0.496889
HY-B1505	Acefylline	Theophyllineacetic acid; Theophylline-7-acetic acid	652-37-9	238.20	Adenosine Receptor; Phosphodiesterase (PDE); Protein Arginine Deiminase	Free Acid	Acefylline (Theophyllineacetic acid), a xanthine derivative, is an adenosine receptor antagonist. Acefylline is a peptidylarginine deiminase (PAD) activator. Acefylline is also a bronchodilator, which inhibits rat lung cAMP phosphodiesterase isoenzymes[1][2].	C9H10N4O4	O=C(O)CN1C=NC(N(C)C(N2C)=O)=C1C2=O	Epigenetics; GPCR/G Protein; Metabolic Enzyme/Protease	Cancer	Launched	1159898	27.9613	23.56	1.18681	16.3501	11.5958	0.542393
HY-B1505	Acefylline	Theophyllineacetic acid; Theophylline-7-acetic acid	652-37-9	238.20	Adenosine Receptor; Phosphodiesterase (PDE); Protein Arginine Deiminase	Free Acid	Acefylline (Theophyllineacetic acid), a xanthine derivative, is an adenosine receptor antagonist. Acefylline is a peptidylarginine deiminase (PAD) activator. Acefylline is also a bronchodilator, which inhibits rat lung cAMP phosphodiesterase isoenzymes[1][2].	C9H10N4O4	O=C(O)CN1C=NC(N(C)C(N2C)=O)=C1C2=O	Epigenetics; GPCR/G Protein; Metabolic Enzyme/Protease	Cancer	Launched	912124	52.7601	47.6772	1.10661	8.57021	6.07816	0.274277
HY-B1065	Aceglutamide	α-N-Acetyl-L-glutamine; N2-Acetylglutamine	2490-97-3	188.18	Autophagy; Endogenous Metabolite	Free Acid	Aceglutamide (α-N-Acetyl-L-glutamine) is a psychostimulant and nootropic, used to improve memory and concentration[1].	C7H12N2O4	O=C(N)CC[C@@H](C(O)=O)NC(C)=O	Autophagy; Metabolic Enzyme/Protease	Neurological Disease	Launched	954866	45.8953	49.24	0.932073	13.7667	9.7636	0.612249
HY-B1065	Aceglutamide	α-N-Acetyl-L-glutamine; N2-Acetylglutamine	2490-97-3	188.18	Autophagy; Endogenous Metabolite	Free Acid	Aceglutamide (α-N-Acetyl-L-glutamine) is a psychostimulant and nootropic, used to improve memory and concentration[1].	C7H12N2O4	O=C(N)CC[C@@H](C(O)=O)NC(C)=O	Autophagy; Metabolic Enzyme/Protease	Neurological Disease	Launched	1.15808e+06	49.7151	47.87	1.03854	19.8193	14.0563	0.849305
HY-100885	Acelarin	NUC-1031	840506-29-8	580.47	DNA/RNA Synthesis	Free Base	Acelarin (NUC-1031) is a ProTide transformation and enhancement of the widely-used nucleoside analogue, gemcitabine.	C25H27F2N4O8P	O=C1N=C(N)C=CN1[C@@H]2O[C@H](COP(OC3=CC=CC=C3)(N[C@H](C(OCC4=CC=CC=C4)=O)C)=O)[C@@H](O)C2(F)F	Cell Cycle/DNA Damage	Cancer	Phase 3	1.64486e+06	48.1112	30.0844	1.59921	12.1924	6.09619	0.00196409
HY-B0482	Acemetacin	TVX 1322	53164-05-9	415.82	COX	Free Acid	Acemetacin (TVX 1322) is a non-steroidal anti-inflammatory drug and a glycolic acid ester of indometacin that is a cyclooxygenase inhibitor.	C21H18ClNO6	O=C(OCC(O)=O)CC1=C(C)N(C(C2=CC=C(Cl)C=C2)=O)C3=C1C=C(OC)C=C3	Immunology/Inflammation	Inflammation/Immunology	Launched	915802	36.2761	35.08	1.0341	7.77875	5.51684	0.808844
HY-W013570	Acenaphthylene		208-96-8	152.20	Others		Acenaphthylene is a polycyclic aromatic hydrocarbon (PAH). PAHs are derived naturally from coal and tar deposits, and produced by incomplete combustion of organic matter[1].	C12H8	C12=CC=CC3=C1C(C=C2)=CC=C3	Others	Others	No Development Reported	1.13778e+06	43.5622	27.6296	1.57665	23.3535	16.5628	0.0458715
HY-B1014	Acenocoumarol		152-72-7	353.33	Others	Free Base	Acenocoumarol is an anticoagulant that functions as a Vitamin K antagonist.	C19H15NO6	O=C1C(C(C2=CC=C([N+]([O-])=O)C=C2)CC(C)=O)=C(O)C3=CC=CC=C3O1	Others	Cardiovascular Disease	Launched	1316639	72.5735	57.3	1.26655	0.0891769	0.063246	0.128043
HY-Y0946	Acetamide		60-35-5	59.07	Others		Acetamide is used as an intermediate in the synthesis of methylamine, thioacetamide, and insecticides, and as a plasticizer in leather, cloth and coatings. Acetamide has carcinogenicity[1][2].	C2H5NO	CC(N)=O	Others	Cancer	No Development Reported	1070712	28.4521	30.0644	0.946369	4.90553	3.4791	0.8333
HY-B0782	Acetazolamide		59-66-5	222.25	Autophagy; Carbonic Anhydrase	Free Base	Acetazolamide is a carbonic anhydrase (CA) IX inhibitor with an IC50 of 30 nM for hCA IX[1]. Diuretic effects[4].	C4H6N4O3S2	CC(NC1=NN=C(S(=O)(N)=O)S1)=O	Autophagy; Metabolic Enzyme/Protease	Cardiovascular Disease; Cancer	Launched	1240929	49.2902	31.18	1.58083	7.44458	5.27984	0.00103476
HY-B0881	Acetohexamide		968-81-0	324.40	Others	Free Base	Acetohexamide is a first-generation sulfonylurea medication used to treat diabetes mellitus type 2; stimulate the pancreas to secrete insulin.	C15H20N2O4S	O=S(C1=CC=C(C(C)=O)C=C1)(NC(NC2CCCCC2)=O)=O	Others	Metabolic Disease; Cancer	Launched	785428	32.2189	44.42	0.725325	19.6356	13.9259	0.185434
HY-B1235	Acetohydroxamic acid	AHA	546-88-3	75.07	Bacterial	Free Base	Acetohydroxamic acid is a potent and irreversible inhibitor of bacterial and plant urease and also used as adjunctive therapy in chronic urinary infection. Target: Urease Acetohydroxamic acid selectively inhibits arachidonate 5-lipoxygenase and thus has potential use in the treatment of asthma.	C2H5NO2	CC(NO)=O	Anti-infection	Infection	Launched	1417763	38.4763	35.9675	1.06975	3.81451	2.70532	0.732935
HY-B1262	Acetophenazine (dimaleate)		5714-00-1	643.70	Others	Maleate	Acetophenazine dimaleate is an antipsychotic agent, effective in anxious depression[1].	C31H37N3O10S	CC(C(C=C1N2CCCN3CCN(CCO)CC3)=CC=C1SC4=C2C=CC=C4)=O.O=C(O)/C=C\C(O)=O.O=C(O)/C=C\C(O)=O	Others	Neurological Disease	Launched	1.16271e+06	31.5545	35.9675	0.877308	6.2923	4.46262	0.553209
HY-Y0989	Acetophenone	1-Phenylethan-1-One	98-86-2	120.15	Others		Acetophenone is an organic compound with simple structure[1].	C8H8O	CC(C1=CC=CC=C1)=O	Others	Others	No Development Reported	623284	40.9401	41.5822	0.984558	18.3816	13.0366	0.908709
HY-W009884	Acetosyringone		2478-38-8	196.20	Others	Free Base	Acetosyringone is a phenolic compound from wounded plant cells, enables virA gene which encodes a membrane-bound kinase to phosphorylate itself and activate the virG gene product, which stimulates the transcription of other vir genes and itself[1]. Acetosyringone enhances efficient Dunaliella transformation of Agrobacterium strains[2].	C10H12O4	COC1=CC(=CC(OC)=C1O)C(C)=O	Others	Others	No Development Reported	1827219	50.3147	36.9713	1.36091	11.5218	5.76092	0.00232962
HY-128730	Acetyl phosphate(lithium potassium)		94249-01-1	184.06	Endogenous Metabolite	Potassium	Acetyl phosphate(lithium potassium) is an endogenous metabolite.	C2H3KLiO5P	O=P([O-])([O-])OC(C)=O.[K+].[Li+]	Metabolic Enzyme/Protease	Metabolic Disease	No Development Reported	1322974	35.641	19.624	1.8162	11.0038	7.80409	0.147912
HY-N7610	Acetylalkannin	Alkannin acetate	34232-27-4	330.33	Bacterial		Acetylalkannin (Alkannin acetate) is an isohexenylnaphthazarin pigment isolated from Arnebia euchroma with antimicrobial and cytotoxic activities[1].	C18H18O6	O=C1C([C@@H](OC(C)=O)C/C=C(C)\C)=CC(C2=C1C(O)=CC=C2O)=O	Anti-infection	Cancer; Infection	No Development Reported	1.02848e+06	26.112	31.1979	0.836981	12.8407	9.1069	0.141499
HY-B0282	Acetylcholine (chloride)	ACh (chloride)	60-31-1	181.66	Calcium Channel; Endogenous Metabolite; nAChR	Chloride	Acetylcholine chloride (ACh chloride), a neurotransmitter, is a potent cholinergic agonist. Acetylcholine chloride is a modulator of the activity of dopaminergic (DAergic) neurons through the stimulation of nicotinic acetylcholine receptors (nAChRs)[1][2]. Acetylcholine chloride inhibits p53 mutant peptide aggregation in vitro[5].	C7H16ClNO2	O=C(OCC[N+](C)(C)C)C.[Cl-]	Membrane Transporter/Ion Channel; Metabolic Enzyme/Protease; Neuronal Signaling	Neurological Disease; Cancer	Launched	726601	21.1139	17.25	1.22399	21.2958	15.1034	0.66825
HY-B0282	Acetylcholine (chloride)	ACh (chloride)	60-31-1	181.66	Calcium Channel; Endogenous Metabolite; nAChR	Chloride	Acetylcholine chloride (ACh chloride), a neurotransmitter, is a potent cholinergic agonist. Acetylcholine chloride is a modulator of the activity of dopaminergic (DAergic) neurons through the stimulation of nicotinic acetylcholine receptors (nAChRs)[1][2]. Acetylcholine chloride inhibits p53 mutant peptide aggregation in vitro[5].	C7H16ClNO2	O=C(OCC[N+](C)(C)C)C.[Cl-]	Membrane Transporter/Ion Channel; Metabolic Enzyme/Protease; Neuronal Signaling	Neurological Disease; Cancer	Launched	610013	27.3204	32.0355	0.852814	0.752008	0.533339	0.289839
HY-101086	Acetylcholine (iodide)	ACh (iodide)	2260-50-6	273.11	Others	Iodide	Acetylcholine iodide (ACh iodide) is a common neurotransmitter found in the central and peripheral nerve system[1].	C7H16INO2	O=C(OCC[N+](C)(C)C)C.[I-]	Others	Cancer; Neurological Disease	Launched	1271949	37.2469	30.0844	1.23808	3.40884	1.70442	0.164989
HY-101086	Acetylcholine (iodide)	ACh (iodide)	2260-50-6	273.11	Others	Iodide	Acetylcholine iodide (ACh iodide) is a common neurotransmitter found in the central and peripheral nerve system[1].	C7H16INO2	O=C(OCC[N+](C)(C)C)C.[I-]	Others	Cancer; Neurological Disease	Launched	1352829	58.0753	47.87	1.21319	11.2458	7.97572	0.270992
HY-N0759	Acetylcorynoline		18797-80-3	409.43	Others	Free Base	Acetylcorynoline is the major alkaloid component derived from Corydalis bungeana, and has anti-inflammatory properties[1].	C23H23NO6	CN1[C@]2([H])C(C(C[C@H](OC(C)=O)[C@]2(C)C3=C(C4=C(OCO4)C=C3)C1)=C5)=CC6=C5OCO6	Others	Inflammation/Immunology	No Development Reported	1030099	23.2536	19.3436	1.20214	3.31659	2.35219	0.214321
HY-B0215	Acetylcysteine	N-Acetylcysteine; N-Acetyl-L-cysteine; NAC	616-91-1	163.19	Apoptosis; Endogenous Metabolite; Ferroptosis; Influenza Virus; Reactive Oxygen Species	Free Acid	Acetylcysteine (N-Acetylcysteine) is a mucolytic agent which reduces the thickness of the mucus. Acetylcysteine is a ROS inhibitor[1]. Acetylcysteine is a cysteine precursor, prevents hemin-induced ferroptosis by neutralizing toxic lipids generated by arachidonate-dependent activity of 5-lipoxygenases[5]. Acetylcysteine induces cell apoptosis[2][3]. Acetylcysteine also has anti-influenza virus ac…	C5H9NO3S	SC[C@@H](C(O)=O)NC(C)=O	Anti-infection; Apoptosis; Immunology/Inflammation; Metabolic Enzyme/Protease; NF-κB	Infection; Neurological Disease	Launched	1.21877e+06	33.4072	43.24	0.772599	2.88119	2.0434	0.152133
HY-B0215	Acetylcysteine	N-Acetylcysteine; N-Acetyl-L-cysteine; NAC	616-91-1	163.19	Apoptosis; Endogenous Metabolite; Ferroptosis; Influenza Virus; Reactive Oxygen Species	Free Acid	Acetylcysteine (N-Acetylcysteine) is a mucolytic agent which reduces the thickness of the mucus. Acetylcysteine is a ROS inhibitor[1]. Acetylcysteine is a cysteine precursor, prevents hemin-induced ferroptosis by neutralizing toxic lipids generated by arachidonate-dependent activity of 5-lipoxygenases[5]. Acetylcysteine induces cell apoptosis[2][3]. Acetylcysteine also has anti-influenza virus ac…	C5H9NO3S	SC[C@@H](C(O)=O)NC(C)=O	Anti-infection; Apoptosis; Immunology/Inflammation; Metabolic Enzyme/Protease; NF-κB	Infection; Neurological Disease	Launched	525118	26.4307	35.4089	0.746442	3.39553	2.40818	0.0506056
HY-B0762	Acetyl-L-carnitine (hydrochloride)	O-Acetyl-L-carnitine (hydrochloride)	5080-50-2	239.70	Endogenous Metabolite	Hydrochloride	Acetyl-L-carnitine hydrochloride is a blood-brain permeable acetyl ester of the amino acid L-carnitine found in the body. Acetyl-L-carnitine hydrochloride is often used as a dietary supplement, and exibits anti-stress-related psychiatric disorders[1].	C9H18ClNO4	C[N+](C)(C)C[C@H](OC(C)=O)CC([O-])=O.[H]Cl	Metabolic Enzyme/Protease	Neurological Disease	Phase 2	658678	26.163	31.18	0.839096	2.65854	1.88549	0.26473
HY-B0762	Acetyl-L-carnitine (hydrochloride)	O-Acetyl-L-carnitine (hydrochloride)	5080-50-2	239.70	Endogenous Metabolite	Hydrochloride	Acetyl-L-carnitine hydrochloride is a blood-brain permeable acetyl ester of the amino acid L-carnitine found in the body. Acetyl-L-carnitine hydrochloride is often used as a dietary supplement, and exibits anti-stress-related psychiatric disorders[1].	C9H18ClNO4	C[N+](C)(C)C[C@H](OC(C)=O)CC([O-])=O.[H]Cl	Metabolic Enzyme/Protease	Neurological Disease	Phase 2	2.43819e+06	33.3018	28.7905	1.1567	5.96368	4.22956	0.358227
HY-B1442	Acetylleucine	N-Acetyl-DL-leucine	99-15-0	173.21	Others	Free Acid	Acetylleucine (N-Acetyl-DL-leucine), orally active compound, can be used for the research of acute vestibular vertigo, cerebellar ataxia and nystagmus[1][2].	C8H15NO3	CC(C)CC(C(O)=O)NC(C)=O	Others	Others	Launched	979870	23.6214	23.56	1.00261	9.05604	6.42272	0.992496
HY-W048838	Acetyl-L-lysine		1946-82-3	188.22	Endogenous Metabolite		Acetyl-L-lysine is an endogenous metabolite.	C8H16N2O3	NCCCC[C@@H](C(O)=O)NC(C)=O	Metabolic Enzyme/Protease	Metabolic Disease	No Development Reported	780980	31.1338	36.4286	0.854653	18.768	13.3106	0.32734
HY-W007692	Acetylpyrazine	2-Acetylpyrazine	22047-25-2	122.13	Others	Free Base	Acetylpyrazine (2-Acetylpyrazine) is used to form many polycyclic compounds, as useful structures in pharmaceuticals and perfumes. Acetylpyrazine is a component of the folates (vitamin B compounds)[1].	C6H6N2O	C1=C(N=CC=N1)C(=O)C	Others	Others	No Development Reported	1595349	19.5075	23.6409	0.825161	1.79231	1.27115	0.227706
HY-N2181	Acetylshikonin		24502-78-1	330.33	AChE; Cytochrome P450	Free Base	Acetylshikonin, derived from the root of Lithospermum erythrorhizon, has anti-cancer and antiinflammation activity. Acetylshikonin is a non-selective cytochrome P450 inhibitor against all P450s (IC50 values range from 1.4-4.0 μM). Acetylshikonin is an AChE inhibitor and exhibits potent antiapoptosis activity[1][2][3].	C18H18O6	O=C1C([C@H](OC(C)=O)C/C=C(C)\C)=CC(C2=C1C(O)=CC=C2O)=O	Metabolic Enzyme/Protease; Neuronal Signaling	Cancer; Inflammation/Immunology	No Development Reported	825964	25.3698	19.3593	1.31047	23.735	16.8333	0.397331
HY-B1916	Acetylspiramycin	Spiramycin B; Spiramycin II; Foromacidin B	24916-51-6	885.09	Antibiotic; Bacterial	Free Base	Acetylspiramycin (Spiramycin B; Spiramycin II; Foromacidin B) is a potent and orally active macrolide antibiotic produced by various Streptomyces species, an acetylated derivative of Spiramycin (HY-100593). Acetylspiramycin is an antimicrobial agent with activity against gram-positive organisms, including?Streptococcus pyogenes, S. viridans, Corynebacterium diphtheriae?and methicillin-sensitive?S…	C45H76N2O15	O[C@H]1[C@](O[C@H](C)[C@@H](O[C@@](O[C@@H](C)[C@@H]2O)([H])C[C@]2(O)C)[C@@H]1N(C)C)([H])O[C@@H]([C@H](C[C@H]([C@H](/C=C/C=C/C3)O[C@](CC[C@@H]4N(C)C)([H])O[C@@H]4C)C)CC=O)[C@H]([C@](CC(O[C@@H]3C)=O)([H])OC(C)=O)OC	Anti-infection	Infection	Launched	4.05902e+06	95.465	24.36	3.91893	12.7922	9.07245	9.62639e-08
HY-W015466	Acetylvaline		96-81-1	159.18	Endogenous Metabolite		Acetylvaline is an endogenous metabolite.	C7H13NO3	CC(C)[C@@H](C(O)=O)NC(C)=O	Metabolic Enzyme/Protease	Metabolic Disease	No Development Reported	2368274	36.0222	20.0289	1.79851	3.55937	2.52438	0.000291409
HY-N2070	Acevaltrate		25161-41-5	480.50	Na+/K+ ATPase	Free Base	Acevaltrate inhibits the Na+/K+-ATPase activity in the rat kidney and brain hemispheres with IC50s of 22.8 μM and 42.3 μM, respectively[1].	C24H32O10	O=C(CC(C)(C)OC(C)=O)O[C@@H]1[C@]2(CO2)[C@]([C@@H]3OC(CC(C)C)=O)([H])C(C(COC(C)=O)=CO3)=C1	Membrane Transporter/Ion Channel	Neurological Disease	No Development Reported	1.29599e+06	37.2336	39.2857	0.947765	5.15514	3.65613	0.644445
HY-B0107	Acitretin	Ro 10-1670	55079-83-9	326.43	Apoptosis; Autophagy; RAR/RXR	Free Acid	Acitretin (Ro 10-1670) is a second-generation, systemic retinoid that has been used in the treatment of psoriasis. Acitretin also can be used for the research of Alzheimer’s disease[1][2][3].	C21H26O3	CC(/C=C/C(C(C)=CC(OC)=C1C)=C1C)=C\C=C\C(C)=C\C(O)=O	Apoptosis; Autophagy; Metabolic Enzyme/Protease	Inflammation/Immunology; Cancer	Launched	1.44276e+06	51.0946	44.1435	1.15747	3.41041	2.41873	0.0142397
HY-B0107	Acitretin	Ro 10-1670	55079-83-9	326.43	Apoptosis; Autophagy; RAR/RXR	Free Acid	Acitretin (Ro 10-1670) is a second-generation, systemic retinoid that has been used in the treatment of psoriasis. Acitretin also can be used for the research of Alzheimer’s disease[1][2][3].	C21H26O3	CC(/C=C/C(C(C)=CC(OC)=C1C)=C1C)=C\C=C\C(C)=C\C(O)=O	Apoptosis; Autophagy; Metabolic Enzyme/Protease	Inflammation/Immunology; Cancer	Launched	949732	37.0317	32.8767	1.12638	11.7756	8.35147	0.42426
HY-W016586	Acivicin	AT-125; U-42126	42228-92-2	178.57	Parasite	Free Acid	Acivicin (AT-125), a natural product produced by Streptomyces sviceus is a γ-glutamyl transpeptidase (GGT) inhibitor. Acivicin can across the blood-brain barrier and has anti-cancer, anti-parasitic properties[1][2].	C5H7ClN2O3	ClC1=NO[C@@]([C@H](N)C(O)=O)([H])C1	Anti-infection	Cancer; Infection	No Development Reported	469612	12.6514	19.624	0.644691	10.792	7.65391	0.517162
HY-W016586A	Acivicin (hydrochloride)	AT-125 (hydrochloride); U-42126 (hydrochloride)	161922-40-3	215.03	Parasite	Hydrochloride	Acivicin hydrochloride (AT-125 hydrochloride), a natural product produced by Streptomyces sviceus, is a γ-glutamyl transpeptidase (GGT) inhibitor. Acivicin hydrochloride can across the blood-brain barrier and has anti-cancer, anti-parasitic properties[1][2].	C5H8Cl2N2O3	[H]Cl.ClC1=NO[C@@]([C@H](N)C(O)=O)([H])C1	Anti-infection	Cancer; Infection	No Development Reported	2030999	58.3503	39.2857	1.48528	38.6042	27.3789	0.0674368
HY-N2306A	Aclacinomycin A hydrochloride	Aclarubicin hydrochloride	75443-99-1	848.33	Antibiotic; Proteasome; Topoisomerase	Hydrochloride	Aclacinomycin A hydrochloride (Aclarubicin hydrochloride), a fluorescent molecule and the first described non-peptidic inhibitor showing discrete specificity for the CTRL (chymotrypsin-like) activity of the 20S proteasome[1]. Aclacinomycin A hydrochloride is also a dual inhibitor of topoisomerase I and II[2]. An effective anthracycline chemotherapeutic agent for hematologic cancers and solid tumo…	C42H54ClNO15	O=C([C@@H]1C2=CC(C(C3=CC=CC(O)=C43)=O)=C(C4=O)C(O)=C2[C@@H](O[C@@](O[C@@H](C)[C@H]5O[C@@](O[C@@H](C)[C@H]6O[C@](CCC7=O)([H])O[C@H]7C)([H])C[C@@H]6O)([H])C[C@@H]5N(C)C)C[C@]1(O)CC)OC.Cl	Anti-infection; Cell Cycle/DNA Damage; Metabolic Enzyme/Protease	Cancer	Launched	1.29101e+06	72.579	57.76	1.25656	0.696425	0.493918	0.0245985
HY-N2306A	Aclacinomycin A hydrochloride	Aclarubicin hydrochloride	75443-99-1	848.33	Antibiotic; Proteasome; Topoisomerase	Hydrochloride	Aclacinomycin A hydrochloride (Aclarubicin hydrochloride), a fluorescent molecule and the first described non-peptidic inhibitor showing discrete specificity for the CTRL (chymotrypsin-like) activity of the 20S proteasome[1]. Aclacinomycin A hydrochloride is also a dual inhibitor of topoisomerase I and II[2]. An effective anthracycline chemotherapeutic agent for hematologic cancers and solid tumo…	C42H54ClNO15	O=C([C@@H]1C2=CC(C(C3=CC=CC(O)=C43)=O)=C(C4=O)C(O)=C2[C@@H](O[C@@](O[C@@H](C)[C@H]5O[C@@](O[C@@H](C)[C@H]6O[C@](CCC7=O)([H])O[C@H]7C)([H])C[C@@H]6O)([H])C[C@@H]5N(C)C)C[C@]1(O)CC)OC.Cl	Anti-infection; Cell Cycle/DNA Damage; Metabolic Enzyme/Protease	Cancer	Launched	2.58253e+06	79.3233	19.3593	4.09743	27.1688	19.2686	8.00355e-08
HY-14144	Aclidinium (Bromide)	LAS 34273; LAS-W 330	320345-99-1	564.55	mAChR	Bromide	Aclidinium Bromide (LAS 34273; LAS-W 330) is a long-acting, inhaled muscarinic antagonist. Aclidinium Bromide has the potential for chronic obstructive pulmonary disease (COPD) research[1][2][3][4].	C26H30BrNO4S2	O=C(O[C@H]1C[N+]2(CCCOC3=CC=CC=C3)CCC1CC2)C(C4=CC=CS4)(O)C5=CC=CS5.[Br-]	GPCR/G Protein; Neuronal Signaling	Inflammation/Immunology	Launched	1260742	18.5483	12.99	0.501693	4.62604	3.28088	0.126519
HY-16023A	Acolbifene	EM-652; SCH 57068	182167-02-8	457.56	Estrogen Receptor/ERR	Free Base	Acolbifene (EM-652), the active metabolite of EM800, is an orally active pure antiestrogen and selective estrogen receptor antagonist. Acolbifene (EM-652) inhibits estradiol (E2)-induced transcriptional activity of ERα (IC50 = 2 nM) and ERβ (IC50 = 0.4 nM). Acolbifene (EM-652) possesses potent and pure anticarcinogenic properties[1][2][3][4][5].	C29H31NO4	OC1=CC=C2C(C)=C(C3=CC=C(O)C=C3)[C@H](C4=CC=C(OCCN5CCCCC5)C=C4)OC2=C1	Others	Cancer	Phase 3	914222	29.576	40.6431	0.7277	2.73576	1.94025	0.0587511
HY-16023	Acolbifene (hydrochloride)	EM-652 (hydrochloride); SCH 57068 (hydrochloride)	252555-01-4	494.02	Estrogen Receptor/ERR	Hydrochloride	Acolbifene (EM-652) hydrochloride, an active metabolite of EM800, is an orally active, cancer-preventing selective estrogen receptor modulator (SERM). Acolbifene (EM-652) hydrochloride inhibits estradiol (E2)-induced transcriptional activity of ERα (IC50=2 nM) and ERβ (IC50=0.4 nM). Acolbifene (EM-652) hydrochloride exerts a potent and pure antiestrogenic action in the mammary gland and uterus. A…	C29H32ClNO4	OC1=CC=C2C(C)=C(C3=CC=C(O)C=C3)[C@H](C4=CC=C(OCCN5CCCCC5)C=C4)OC2=C1.[H]Cl	Others	Cancer	Phase 3	1.21278e+06	39.2346	40.6431	0.965344	2.69312	1.91001	0.7989
HY-N0277	Aconine	Jesaconine	509-20-6	499.59	NF-κB	Free Base	Aconine inhibits receptor activator of nuclear factor (NF)-κB ligand (RANKL)-induced NF-κB activation.	C25H41NO9	O[C@@H]1C[C@H](OC)[C@@]23[C@]([H])(C4)[C@]5([H])[C@@H](O)[C@@]4(O)[C@@H](OC)[C@H](O)[C@]5(O)[C@H]6[C@H](OC)[C@@]([H])2[C@]1(COC)CN(CC)[C@H]63	NF-κB	Inflammation/Immunology; Cancer	No Development Reported	887554	34.6073	32.8767	1.05264	17.5783	12.4669	0.762395
HY-109165A	Acoramidis (hydrochloride)	AG10 (hydrochloride)	2242751-53-5	328.77	Others	Hydrochloride	Acoramidis (AG10) hydrochloride is an orally active and selective kinetic stabilizer of WT and V122I-TTR (transthyretin). Acoramidis (AG10) hydrochloride is used in the study for transthyretin amyloidosis[1][2].	C15H18ClFN2O3	O=C(O)C1=CC=C(F)C(OCCCC2=C(C)NN=C2C)=C1.[H]Cl	Others	Endocrinology; Metabolic Disease	Phase 3	778113	36.3655	37.29	0.975208	12.7062	9.01152	0.882914
HY-B2155	Acotiamide (monohydrochloride trihydrate)		773092-05-0	541.06	AChE	Hydrochloride	Acotiamide monohydrochloride trihydrate is an orally active and first-in-class gastroprokinetic agent for the treatment of functional dyspepsia. Acotiamide monohydrochloride trihydrate enhances acetylcholine released by enteric neurons through muscarinic receptor antagonism and acetylcholinesterase (AChE) inhibition, thereby enhancing gastric emptying and gastric accommodation[1][2].	C21H37ClN4O8S	O=C(C1=CSC(NC(C2=CC(OC)=C(OC)C=C2O)=O)=N1)NCCN(C(C)C)C(C)C.[H]Cl.O.O.O	Neuronal Signaling	Metabolic Disease	Launched	993394	23.3639	24.36	0.959108	0.870929	0.61768	0.894352
HY-19910	Acoziborole	SCYX-7158; AN5568	1266084-51-8	367.10	Parasite	Free Base	Acoziborole (SCYX-7158) is an effective, safe and orally active antiprotozoal agent for the research of human african trypanosomiasis (HAT). In the T. b. brucei S427 strain, the MIC value for SCYX-7158 is 0.6 μg/mL[1].	C17H14BF4NO3	O=C(NC1=CC=C2C(C)(C)OB(O)C2=C1)C3=CC=C(F)C=C3C(F)(F)F	Anti-infection	Infection	Phase 3	821522	37.3073	35.76	1.04327	9.54558	6.76991	0.801772
HY-W007771	Acridone		578-95-0	195.22	Bacterial		Acridone is an organic compound based on the acridine skeleton. Acridone has antibacterial, antimalarial, antiviral and anti neoplastic activities[1].	C13H9NO	C1=C2C(=CC=C1)C(C3=C(N2)C=CC=C3)=O	Anti-infection	Cancer; Infection	No Development Reported	1676148	35.2236	33.863	1.04018	12.2855	8.71315	0.831587
HY-100575	Acriflavine	Acriflavinium (chloride) 3,6-Acridinediamine mix	8048-52-0	259.73	HIF/HIF Prolyl-Hydroxylase	Chloride	Acriflavine is a fluorescent dye for labeling high molecular weight RNA. It is also a topical antiseptic.	C14H14ClN3	NC(C=C1)=CC(C1=C2)=NC3=C2C=CC(N)=C3.NC(C=C4)=CC(C4=C5)=[N+](C)C6=C5C=CC(N)=C6.[Cl-]	Metabolic Enzyme/Protease	Cancer; Infection	Phase 4	2.99682e+06	72.9739	35.4929	2.05602	7.05439	5.00312	5.5095e-05
HY-W088075	Acriflavine (hydrochloride)	Acriflavinium (chloride hydrochloride)	69235-50-3	541.90	Bacterial; HIF/HIF Prolyl-Hydroxylase; SARS-CoV	Hydrochloride	Acriflavine hydrochloride (Acriflavinium chloride hydrochloride) is a fluorescent acridine dye that can be used to label nucleic acid[1][2]. Acriflavine hydrochloride is an antiseptic. Acriflavine hydrochloride is a potent HIF-1 inhibitor, with antitumor activity. Acriflavine hydrochloride has antimicrobial and antiviral activities[3][4][5]. Acriflavine hydrochloride is a potent papain-like prote…	C27H27Cl3N6	C[N+]1=C2C=C(N)C=CC2=CC3=C1C=C(N)C=C3.[H]Cl.NC4=CC=C5C(N=C6C=C(N)C=CC6=C5)=C4.[H]Cl.[Cl-]	Anti-infection; Metabolic Enzyme/Protease	Cancer; Infection	Phase 4	825330	45.4924	57.3	0.793934	2.78226	1.97323	0.0227529
HY-B1510	Acrivastine	BW825C	87848-99-5	348.44	Histamine Receptor	Free Acid	Acrivastine (BW825C) is a short acting histamine 1 receptor antagonist for the treatment of allergic rhinitis.	C22H24N2O2	O=C(O)/C=C/C1=NC(/C(C2=CC=C(C)C=C2)=C/CN3CCCC3)=CC=C1	GPCR/G Protein; Immunology/Inflammation; Neuronal Signaling	Inflammation/Immunology; Endocrinology	Launched	704314	16.9787	23.56	0.720657	5.63532	3.99668	0.329551
HY-109020	Acrizanib	LHA510	1229453-99-9	445.40	VEGFR	Free Base	Acrizanib (LHA510) is a VEGFR-2 inhibitor, with an IC50 of 17.4 nM for BaF3-VEGFR-2[1].	C20H18F3N7O2	O=C(N1C2=CC=C(OC3=NC=NC(CNC)=C3)C=C2C=C1)NC4=NN(C)C(C(F)(F)F)=C4	Protein Tyrosine Kinase/RTK	Others	Phase 2	1524125	84.0102	57.3	1.46615	10.3578	7.34599	0.0054363
HY-112723	ACT-709478		1838651-58-3	425.41	Calcium Channel	Free Base	ACT-709478 is a potent, selective, orally active, and brain penetrating T-type calcium channel blocker. ACT-709478 is used in the research of generalized epilepsies[1].	C22H18F3N5O	O=C(NC1=NN(CC2=NC=C(C#N)C=C2)C=C1)CC3=CC=C(C4(C(F)(F)F)CC4)C=C3	Membrane Transporter/Ion Channel; Neuronal Signaling	Neurological Disease	Phase 2	485874	21.6268	34.5	0.626864	14.0087	9.93521	0.24221
HY-113952	Actinonin	(-)-Actinonin	13434-13-4	385.50	Aminopeptidase; Antibiotic; Apoptosis; Bacterial; MMP	Free Base	Actinonin ((-)-Actinonin) is a naturally occurring antibacterial agent produced by Actinomyces. Actinonin inhibits aminopeptidase M, aminopeptidase N and leucine aminopeptidase. Actinonin is a potent reversible peptide deformylase (PDF) inhibitor with a Ki of 0.28 nM. Actinonin also inhibits MMP-1, MMP-3, MMP-8, MMP-9, and hmeprin α with Ki values of 300 nM, 1,700 nM, 190 nM, 330 nM, and 20 nM, r…	C19H35N3O5	O=C(N[C@H](C(N1[C@H](CO)CCC1)=O)C(C)C)[C@H](CCCCC)CC(NO)=O	Anti-infection; Apoptosis; Metabolic Enzyme/Protease	Cancer; Infection	No Development Reported	2438480	33.3059	28.7905	1.15683	12.4244	8.81164	0.397018
HY-17422	Acyclovir	Aciclovir; Acycloguanosine	59277-89-3	225.20	Antibiotic; Apoptosis; Bacterial; HSV	Free Base	Acyclovir (Aciclovir) is a guanosine analogue and an orally active antiviral agent. Acyclovir inhibits HSV-1 (IC50 of 0.85 μM), HSV-2 (IC50 of 0.86 μM) and varicella-zoster virus. Acyclovir can be phosphorylated by viral thymidine kinase (TK), and Acyclovir triphosphate interferes with viral DNA polymerization through competitive inhibition with guanosine triphosphate and obligatory chain termina…	C8H11N5O3	O=C1NC(N)=NC2=C1N=CN2COCCO	Anti-infection; Apoptosis	Cancer; Infection	Launched	1.17947e+06	32.1333	35.35	0.909006	6.9996	4.96425	0.663168
HY-17422	Acyclovir	Aciclovir; Acycloguanosine	59277-89-3	225.20	Antibiotic; Apoptosis; Bacterial; HSV	Free Base	Acyclovir (Aciclovir) is a guanosine analogue and an orally active antiviral agent. Acyclovir inhibits HSV-1 (IC50 of 0.85 μM), HSV-2 (IC50 of 0.86 μM) and varicella-zoster virus. Acyclovir can be phosphorylated by viral thymidine kinase (TK), and Acyclovir triphosphate interferes with viral DNA polymerization through competitive inhibition with guanosine triphosphate and obligatory chain termina…	C8H11N5O3	O=C1NC(N)=NC2=C1N=CN2COCCO	Anti-infection; Apoptosis	Cancer; Infection	Launched	650836	29.1487	32.0355	0.909887	0.8067	0.572128	0.512295
HY-130149	Adagrasib	MRTX849	2326521-71-3	604.12	Ras	Free Base	Adagrasib (MRTX849) is a potent, orally-available, and mutation-selective covalent inhibitor of KRAS G12C with potential antineoplastic activity. Adagrasib covalently binds to KRAS G12C at the cysteine at residue 12, locks the protein in its inactive GDP-bound conformation, and inhibits KRAS-dependent signal transduction[1][2].	C32H35ClFN7O2	N#CC[C@@H]1N(C(C(F)=C)=O)CCN(C2=C3C(CN(C4=C5C(Cl)=CC=CC5=CC=C4)CC3)=NC(OC[C@H]6N(C)CCC6)=N2)C1	GPCR/G Protein	Cancer	Phase 3	1.10854e+06	44.6343	33.43	1.33516	5.58548	3.96133	0.433868
HY-B0091	Adapalene	CD271	106685-40-9	412.52	Apoptosis; Autophagy; RAR/RXR	Free Acid	Adapalene (CD271), a third-generation synthetic retinoid, is widely used for the research of acne. Adapalene is a potent RAR agonist, with AC50s of 2.3 nM, 9.3 nM, and 22 nM for RARβ, RARγ, RARα, respectively. Adapalene also inhibits the enzymatic activity of GOT1 in a non-competitive manner. Adapalene exhibits anti-tumor activity[1][2][3].	C28H28O3	COC1=C(C23CC4CC(C3)CC(C2)C4)C=C(C5=CC6=C(C=C(C(O)=O)C=C6)C=C5)C=C1	Apoptosis; Autophagy; Metabolic Enzyme/Protease	Cancer; Inflammation/Immunology; Neurological Disease	Launched	1.70495e+06	60.3798	44.1435	1.36781	9.16251	6.49823	0.000190102
HY-109049	Adavivint	SM04690; Lorecivivint	1467093-03-3	505.55	Wnt	Free Base	Adavivint (SM04690; Lorecivivint) is a potent and selective inhibitor of canonical Wnt signaling, with an EC50 of 19.5 nM via a high-throughput TCF/LEF-reporter assay in SW480 colon cancer cells[1].	C29H24FN7O	CC(C)CC(NC1=CC(C2=CC3=C(NN=C3C(N4)=NC5=C4C(C6=CC=CC(F)=C6)=CN=C5)C=C2)=CN=C1)=O	Stem Cell/Wnt	Inflammation/Immunology; Cancer	Phase 3	1072894	39.1895	42.54	0.921238	3.86341	2.74001	0.591177
HY-10993	Adavosertib	AZD1775; MK-1775	955365-80-7	500.60	Wee1	Free Base	Adavosertib (AZD-1775; MK-1775) is a potent Wee1 inhibitor with an IC50 of 5.2 nM.	C27H32N8O2	O=C1N(N(C2=NC(NC3=CC=C(C=C3)N4CCN(CC4)C)=NC=C21)C5=NC(C(O)(C)C)=CC=C5)CC=C	Cell Cycle/DNA Damage	Cancer	Phase 2	839404	39.23	37.29	1.05202	3.81035	2.70238	0.740568
HY-B1826	Adefovir	GS-0393; PMEA	106941-25-7	273.19	HBV; Reverse Transcriptase	Free Acid	Adefovir (GS-0393) is an adenosine monophosphate analog antiviral agent that after intracellular conversion to Adefovir diphosphate inhibits HBV DNA polymerase. Adefovir has an IC50 of 0.7 μM against HBV in the HepG2.2.15 cell line. Adefovir has good antiviral activity against several viruses, including HBV and herpesviruses[1][2][3].	C8H12N5O4P	NC1=C2N=CN(CCOCP(O)(O)=O)C2=NC=N1	Anti-infection	Infection	Launched	975260	29.0261	29.09	0.913589	1.21976	0.865078	0.993881
HY-B0255	Adefovir dipivoxil	GS 0840	142340-99-6	501.47	Endogenous Metabolite; HBV; Reverse Transcriptase	Free Base	Adefovir dipivoxil, an adenosine analogue, is an oral prodrug of the nucleoside reverse transcriptase inhibitor Adefovir. Adefovir dipivoxil inhibits both the wild type and HBV Lamivudine-resistant strains[1][2].	C20H32N5O8P	NC1=C2N=CN(CCOCP(OCOC(C(C)(C)C)=O)(OCOC(C(C)(C)C)=O)=O)C2=NC=N1	Anti-infection; Metabolic Enzyme/Protease	Infection; Cancer	Launched	738988	21.4738	17.25	1.24486	1.66387	1.18005	0.600561
HY-B1026	Adelmidrol		1675-66-7	274.36	COX; NF-κB; PPAR	Free Base	Adelmidrol exerts important anti-inflammatory effects that are partly dependent on PPARγ. Adelmidrol reduces NF-κB translocation, and COX-2 expression.	C13H26N2O4	O=C(NCCO)CCCCCCCC(NCCO)=O	Cell Cycle/DNA Damage; Immunology/Inflammation; NF-κB	Inflammation/Immunology	Phase 3	1048092	42.9936	44.42	0.967889	0.0735595	0.0521699	0.861293
HY-B0152	Adenine	6-Aminopurine; Vitamin B4	73-24-5	135.13	DNA/RNA Synthesis; Endogenous Metabolite	Free Base	Adenine (6-Aminopurine), a purine, is one of the four nucleobases in the nucleic acid of DNA. Adenine acts as a chemical component of DNA and RNA. Adenine also plays an important role in biochemistry involved in cellular respiration, the form of both ATP and the cofactors (NAD and FAD), and protein synthesis[1][2][3].	C5H5N5	NC1=C2N=CNC2=NC=N1	Cell Cycle/DNA Damage; Metabolic Enzyme/Protease	Cancer	Launched	887452	24.3256	43.24	0.562573	1.14338	0.810906	0.0133975
HY-B0152	Adenine	6-Aminopurine; Vitamin B4	73-24-5	135.13	DNA/RNA Synthesis; Endogenous Metabolite	Free Base	Adenine (6-Aminopurine), a purine, is one of the four nucleobases in the nucleic acid of DNA. Adenine acts as a chemical component of DNA and RNA. Adenine also plays an important role in biochemistry involved in cellular respiration, the form of both ATP and the cofactors (NAD and FAD), and protein synthesis[1][2][3].	C5H5N5	NC1=C2N=CNC2=NC=N1	Cell Cycle/DNA Damage; Metabolic Enzyme/Protease	Cancer	Launched	1230814	27.2042	26.6094	1.02235	6.08964	4.3189	0.874966
HY-B0152B	Adenine (hemisulfate)	6-Aminopurine (hemisulfate); Vitamin B4 (hemisulfate)	321-30-2	233.21	DNA/RNA Synthesis; Endogenous Metabolite	Sulfate	Adenine hemisulfate (6-Aminopurine hemisulfate), a purine, is one of the four nucleobases in the nucleic acid of DNA. Adenine hemisulfate acts as a chemical component of DNA and RNA. Adenine hemisulfate also plays an important role in biochemistry involved in cellular respiration, the form of both ATP and the cofactors (NAD and FAD), and protein synthesis[1][2].	C5H7N5O4S	NC1=C2N=CNC2=NC=N1.O=S(O)(O)=O.[1/2]	Cell Cycle/DNA Damage; Metabolic Enzyme/Protease	Cancer	Launched	544836	14.9343	43.24	0.345382	9.68812	6.87101	0.00182146
HY-B0152B	Adenine (hemisulfate)	6-Aminopurine (hemisulfate); Vitamin B4 (hemisulfate)	321-30-2	233.21	DNA/RNA Synthesis; Endogenous Metabolite	Sulfate	Adenine hemisulfate (6-Aminopurine hemisulfate), a purine, is one of the four nucleobases in the nucleic acid of DNA. Adenine hemisulfate acts as a chemical component of DNA and RNA. Adenine hemisulfate also plays an important role in biochemistry involved in cellular respiration, the form of both ATP and the cofactors (NAD and FAD), and protein synthesis[1][2].	C5H7N5O4S	NC1=C2N=CNC2=NC=N1.O=S(O)(O)=O.[1/2]	Cell Cycle/DNA Damage; Metabolic Enzyme/Protease	Cancer	Launched	871956	32.8041	37.5773	0.872977	15.715	11.1454	0.566897
HY-W015213	Adenine monohydrochloride hemihydrate		6055-72-7	189.60	Endogenous Metabolite		Adenine monohydrochloride hemihydrate is an endogenous metabolite.	C5H8ClN5O	NC(N=CN1)=C2C1=NC=N2.Cl.O	Metabolic Enzyme/Protease	Metabolic Disease	No Development Reported	700802	31.3865	32.0355	0.97974	14.6758	10.4083	0.900498
HY-B0228	Adenosine	Adenine riboside; D-Adenosine	58-61-7	267.24	Apoptosis; Autophagy; Endogenous Metabolite; Nucleoside Antimetabolite/Analog	Free Base	Adenosine (Adenine riboside), a ubiquitous endogenous autacoid, acts through the enrollment of four G protein-coupled receptors: A1, A2A, A2B, and A3. Adenosine affects almost all aspects of cellular physiology, including neuronal activity, vascular function, platelet aggregation, and blood cell regulation[1][2].	C10H13N5O4	NC1=C2C(N([C@H]3[C@H](O)[C@H](O)[C@@H](CO)O3)C=N2)=NC=N1	Apoptosis; Autophagy; Cell Cycle/DNA Damage; Metabolic Enzyme/Protease	Cancer; Metabolic Disease	Launched	785968	22.839	17.25	1.324	2.7789	1.97085	0.490523
HY-B0228	Adenosine	Adenine riboside; D-Adenosine	58-61-7	267.24	Apoptosis; Autophagy; Endogenous Metabolite; Nucleoside Antimetabolite/Analog	Free Base	Adenosine (Adenine riboside), a ubiquitous endogenous autacoid, acts through the enrollment of four G protein-coupled receptors: A1, A2A, A2B, and A3. Adenosine affects almost all aspects of cellular physiology, including neuronal activity, vascular function, platelet aggregation, and blood cell regulation[1][2].	C10H13N5O4	NC1=C2C(N([C@H]3[C@H](O)[C@H](O)[C@@H](CO)O3)C=N2)=NC=N1	Apoptosis; Autophagy; Cell Cycle/DNA Damage; Metabolic Enzyme/Protease	Cancer; Metabolic Disease	Launched	2176162	45.1239	56.8922	0.793148	0.456964	0.324088	0.017973
HY-W010918	Adenosine 5'-diphosphate	Adenosine diphosphate; ADP	58-64-0	427.20	Endogenous Metabolite	Free Acid	Adenosine 5'-diphosphate (Adenosine diphosphate) is a nucleoside diphosphate. Adenosine 5'-diphosphate is the product of ATP dephosphorylation by ATPases. Adenosine 5'-diphosphate induces human platelet aggregation and inhibits stimulated adenylate cyclase by an action at P2T-purinoceptors.	C10H15N5O10P2	O=P(O)(OP(O)(OC[C@H]1O[C@@H](N2C=NC3=C(N)N=CN=C23)[C@H](O)[C@@H]1O)=O)O	Metabolic Enzyme/Protease	Others	Phase 1	771640	20.7881	19.624	1.05932	18.032	12.7886	0.916044
HY-A0181A	Adenosine 5'-monophosphate monohydrate	5'-AMP monohydrate	18422-05-4	365.24	Adenosine Receptor; Endogenous Metabolite; HSV	Free Acid	Adenosine 5'-monophosphate monohydrate is an adenosine A1 receptor agonist. Adenosine 5'-monophosphate monohydrate has significant antiviral activity against HSV-1 and HSV-2.	C10H16N5O8P	O=P(O)(OC[C@@H]1[C@H]([C@H]([C@H](N2C=NC3=C2N=CN=C3N)O1)O)O)O.O	Anti-infection; GPCR/G Protein; Metabolic Enzyme/Protease	Infection; Neurological Disease	Phase 4	2.02864e+06	56.3055	45.2108	1.2454	6.90702	4.8986	0.0367472
HY-A0181A	Adenosine 5'-monophosphate monohydrate	5'-AMP monohydrate	18422-05-4	365.24	Adenosine Receptor; Endogenous Metabolite; HSV	Free Acid	Adenosine 5'-monophosphate monohydrate is an adenosine A1 receptor agonist. Adenosine 5'-monophosphate monohydrate has significant antiviral activity against HSV-1 and HSV-2.	C10H16N5O8P	O=P(O)(OC[C@@H]1[C@H]([C@H]([C@H](N2C=NC3=C2N=CN=C3N)O1)O)O)O.O	Anti-infection; GPCR/G Protein; Metabolic Enzyme/Protease	Infection; Neurological Disease	Phase 4	766776	18.0536	31.0804	0.580869	8.9192	6.32568	0.00246038
HY-106199	Adenosine A1 receptor activator T62		40312-34-3	291.80	Adenosine Receptor	Free Base	Adenosine A1 receptor activator T62 is an allosteric enhancer of adenosine A1 receptor. Adenosine A1 receptor activator T62 produces antinociception in animal models of acute pain and also reduces hypersensitivity in models of inflammatory and nerve-injury pain[1][2][3].	C15H14ClNOS	O=C(C1=CC=C(Cl)C=C1)C2=C(N)SC3=C2CCCC3	GPCR/G Protein	Inflammation/Immunology; Neurological Disease	Phase 2	702957	17.6855	30.74	0.575327	9.96874	7.07003	0.000727741
HY-A0181	Adenosine monophosphate	AMP	61-19-8	347.22	Endogenous Metabolite	Free Acid	Adenosine monophosphate is a key cellular metabolite regulating energy homeostasis and signal transduction.	C10H14N5O7P	O=P(O)(OC[C@@H]1[C@H]([C@H]([C@H](N2C=NC3=C2N=CN=C3N)O1)O)O)O	Metabolic Enzyme/Protease	Others	No Development Reported	1375978	39.5317	39.2857	1.00626	4.18243	2.96626	0.955159
HY-13541A	ADH-1 (trifluoroacetate)		1135237-88-5	684.71	Others	Trifluoroacetate	ADH-1 trifluoroacetate is an N-cadherin antagonist, which inhibits N-cadherin mediated cell adhesion.	C24H35F3N8O8S2	O=C([C@@H](NC([C@H](C(C)C)NC([C@H](C)NC([C@H](CC1=CN=CN1)N2)=O)=O)=O)CSSC[C@H](NC(C)=O)C2=O)N.O=C(O)C(F)(F)F	Others	Cancer	Phase 2	2.16357e+06	68.9021	49.16	1.40159	0.704502	0.499647	1.5005e-05
HY-B0379A	Adiphenine (hydrochloride)		50-42-0	347.88	nAChR	Hydrochloride	Adiphenine hydrochloride is a non-competitive inhibitor of nicotinic acetylcholine receptor (nAChR), with an IC50s of 1.9, 1.8, 3.7, and 6.3 μM for α1, α3β4, α4β2, and α4β4, respectively. Adiphenine hydrochloride has anticonvulsant effects[1][2][3].	C20H26ClNO2	O=C(OCCN(CC)CC)C(C1=CC=CC=C1)C2=CC=CC=C2.Cl	Membrane Transporter/Ion Channel; Neuronal Signaling	Neurological Disease	Launched	1.03568e+06	40.6906	37.2001	1.09383	9.07287	6.43466	0.559193
HY-W017522	Adipic acid		124-04-9	146.14	Endogenous Metabolite	Free Acid	Adipic acid is found to be associated with HMG-CoA lyase deficiency, carnitine-acylcarnitine translocase deficiency, malonyl-Coa decarboxylase deficiency, and medium Chain acyl-CoA dehydrogenase deficiency, which are inborn errors of metabolism.	C6H10O4	OC(=O)CCCCC(O)=O	Metabolic Enzyme/Protease	Metabolic Disease	No Development Reported	906502	20.4635	19.3436	1.0579	0.060609	0.0429851	0.710048
HY-13044	ADL-5859		850173-95-4	428.95	Opioid Receptor	Hydrochloride	ADL5859 is a δ-opioid receptor agonist with Ki of 0.8 nM, selectivity against opioid receptor κ, μ, and weak inhibitory activity at the hERG channel. IC50 value: 0.8 nM(Ki) Target: δ-opioid receptor ADL-5859 (ADL5859) is an δ-opioid receptor agonist (Ki=0.84 nM, EC50=20 nM). ADL-5859 (ADL5859) is an agonist agent that selectively stimulates the δ-opioid receptor with potential application in a wi…	C24H29ClN2O3	OC1=C2C(OC3(C=C2C4=CC=C(C=C4)C(N(CC)CC)=O)CCNCC3)=CC=C1.Cl	GPCR/G Protein; Neuronal Signaling	Neurological Disease	Phase 2	1482343	59.6853	33.43	1.78538	15.2013	10.7811	0.0855666
HY-19904	Adomeglivant	LY2409021	1488363-78-5	555.63	Glucagon Receptor	Free Acid	Adomeglivant (LY2409021) is a potent, selective glucagon receptor (GluR) allosteric antagonist. Adomeglivant is widely used in the research for type 2 diabetes mellitus[1][2][3].	C32H36F3NO4	O=C(O)CCNC(C1=CC=C([C@@H](OC2=CC(C)=C(C3=CC=C(C(C)(C)C)C=C3)C(C)=C2)CCC(F)(F)F)C=C1)=O	GPCR/G Protein	Metabolic Disease	Phase 2	558148	25.3468	35.76	0.708804	10.9644	7.77619	0.110454
HY-17462	Adrenosterone	(+)-Adrenosterone	382-45-6	300.39	Androgen Receptor; Endogenous Metabolite	Free Base	Adrenosterone ((+)-Adrenosterone) is a competitive hydroxysteroid (11-beta) dehydrogenase 1 (HSD11β1) inhibitor. Adrenosterone is a steroid hormone with weak androgenic effect. Adrenosterone is a dietary supplement that can decrease fat and increase muscle mass. Adrenosterone acts as a suppressor of metastatic progression of human cancer cells[1][2][3].	C19H24O3	C[C@@]([C@](CC1)([H])[C@]2([H])CCC3=CC(CC[C@]3(C)[C@@]2([H])C4=O)=O)(C4)C1=O	Metabolic Enzyme/Protease; Others	Cancer; Endocrinology	No Development Reported	1.04313e+06	26.9259	23.8246	1.13017	7.73945	5.48897	0.33756
HY-19705B	Adriforant (hydrochloride)	PF-3893787 (hydrochloride)	2096455-90-0	371.74	Histamine Receptor	Hydrochloride	Adriforant hydrochloride (PF-3893787 hydrochloride) is a novel histamine H4 receptor antagonist binding affinity (Ki=2.4 nM) and is also a functional (Ki=1.56 nM) antagonist.	C13H25Cl3N6	NC1=NC(N2C[C@H](NC)CC2)=CC(NCC3CC3)=N1.[H]Cl.[H]Cl.[H]Cl	GPCR/G Protein; Immunology/Inflammation; Neuronal Signaling	Inflammation/Immunology; Endocrinology	Phase 2	788152	35.7919	35.76	1.00089	2.97407	2.10927	0.995196
HY-10045	AEE788	NVP-AEE 788	497839-62-0	440.58	Apoptosis; EGFR	Free Base	AEE788 is an inhibitor of the EGFR and ErbB2 with IC50 values of 2 and 6 nM, respectively.	C27H32N6	C[C@H](C1=CC=CC=C1)NC2=C(C=C3C(C=C4)=CC=C4CN5CCN(CC)CC5)C(N3)=NC=N2	Apoptosis; JAK/STAT Signaling; Protein Tyrosine Kinase/RTK	Cancer	Phase 2	990942	29.0971	30.0844	0.967181	7.46775	3.73388	0.849242
HY-W042156	Aegeline		456-12-2	297.35	Fungal	Free Base	Aegeline, a main alkaloid, mimics the yeast SNARE protein Sec22p in suppressing α-synuclein and Bax toxicity in yeast. Aegeline restores growth of yeast cells suppressed by either αsyn or Bax. Antioxidant activity[1].	C18H19NO3	O=C(NCC(O)C1=CC=C(OC)C=C1)/C=C/C2=CC=CC=C2	Anti-infection	Neurological Disease	No Development Reported	2.27841e+06	37.3824	28.216	1.32487	18.0498	12.8013	0.0667349
HY-B1086	Afalanine	N-Acetyl-DL-phenylalanine	2901-75-9	207.23	Others	Free Acid	Afalanine (N-Acetyl-DL-phenylalanine) is an antidepressive drug.	C11H13NO3	O=C(O)C(CC1=CC=CC=C1)NC(C)=O	Others	Neurological Disease	No Development Reported	1226005	28.9701	22.7154	1.27535	11.7655	8.34434	0.209059
HY-10261	Afatinib	BIBW 2992	850140-72-6	485.94	Autophagy; EGFR	Free Base	Afatinib (BIBW 2992) is an irreversible EGFR family inhibitor with IC50s of 0.5 nM, 0.4 nM, 10 nM and 14 nM for EGFRwt, EGFRL858R, EGFRL858R/T790M and HER2, respectively.	C24H25ClFN5O3	O=C(NC1=C(C=C2C(C(NC3=CC(Cl)=C(C=C3)F)=NC=N2)=C1)O[C@H]4CCOC4)/C=C/CN(C)C.[(E)]	Autophagy; JAK/STAT Signaling; Protein Tyrosine Kinase/RTK	Cancer	Launched	1212965	44.9845	44.16	1.01867	12.9037	9.15156	0.877128
HY-10261A	Afatinib (dimaleate)	BIBW 2992MA2	850140-73-7	718.08	Autophagy; EGFR	Maleate	Afatinib dimaleate is an irreversible EGFR family inhibitor with IC50s of 0.5 nM, 0.4 nM, 10 nM and 14 nM for EGFRwt, EGFRL858R, EGFRL858R/T790M and HER2, respectively.	C32H33ClFN5O11	O=C(NC1=C(C=C2C(C(NC3=CC(Cl)=C(C=C3)F)=NC=N2)=C1)O[C@H]4CCOC4)/C=C/CN(C)C.O=C(O)/C=C\C(O)=O.O=C(O)/C=C\C(O)=O	Autophagy; JAK/STAT Signaling; Protein Tyrosine Kinase/RTK	Cancer	Launched	1064359	39.4732	44.16	0.893868	10.5924	7.51235	0.337643
HY-120051	Afizagabar	S44819; Egis-13529	1398496-82-6	365.38	GABA Receptor		Afizagabar (S44819) is a first-in-class, competitive, and selective antagonist at the GABA-binding site of the α5-GABAAR, with an IC50 of 585 nM for α5β2γ2 and a Ki of 66 nM for α5β3γ2. Afizagabar enhances hippocampal synaptic plasticity and exhibits pro-cognitive efficacy[1].	C19H12FN3O2S	O=C(N1)OC2=C1C=C3CC(C)=NN=C(C4=CC5=C(F)C=CC=C5S4)C3=C2	Membrane Transporter/Ion Channel; Neuronal Signaling	Neurological Disease	Phase 2	867434	38.6105	34.5	1.11914	4.25609	3.0185	0.695478
HY-N6615	Aflatoxin B1		1162-65-8	312.27	Bacterial; Endogenous Metabolite	Free Base	Aflatoxin B1 (AFB1) is a Class 1A carcinogen, which is a secondary metabolite of Aspergillus flavus and A. parasiticus. Aflatoxin B1 (AFB1) mainly induces the transversion of G-->T in the third position of codon 249 of the p53 tumor suppressor gene, resulting in mutation[1][2].	C17H12O6	COC1=CC(O[C@]2([H])[C@@]3([H])C=CO2)=C3C(O4)=C1C(CCC5=O)=C5C4=O	Anti-infection; Metabolic Enzyme/Protease	Cancer; Infection	No Development Reported	1030693	27.3886	30.0644	0.910998	0.970013	0.687953	0.725315
HY-B1833	Afloqualone	HQ-495	56287-74-2	283.30	GABA Receptor	Free Base	Afloqualone (HQ-495) is a GABAergic agent and has agonist activity at the β subtype of the?GABAα receptor. Afloqualone has antivertiginous and sedative effects thought to be attributable to the increased sensitivity of GABA receptors of the LVN neuron site[1].	C16H14FN3O	O=C1N(C2=CC=CC=C2C)C(CF)=NC3=C1C=C(N)C=C3	Membrane Transporter/Ion Channel; Neuronal Signaling	Neurological Disease	Launched	1346649	31.6722	24.36	1.30017	9.33294	6.6191	0.351472
HY-16911	AFN-1252	API-1252; Debio 1452	620175-39-5	375.42	Antibiotic; Bacterial	Free Base	AFN-1252(Debio 1452) is a potent inhibitor of enoyl-acyl carrier protein reductase (FabI), inhibited all clinical isolates of Staphylococcus aureus and Staphylococcus epidermidis at concentrations of ≤0.12 μg/ml. IC50 value: Target: Antibiotic agent AFN-1252 was inactive (MIC90, >4 μg/ml) against clinical isolates of Streptococcus pneumoniae, beta-hemolytic streptococci, Enterococcus spp., Entero…	C22H21N3O3	O=C(N(C)CC1=C(C)C2=CC=CC=C2O1)/C=C/C(C=C3CC4)=CNC3=NC4=O	Anti-infection	Infection	Phase 2	4.83892e+06	108.619	25.23	4.30516	8.10644	5.74925	3.15334e-14
HY-16974	Afoxolaner		1093861-60-9	625.87	Chloride Channel; GABA Receptor; Parasite		Afoxolaner is an orally active isoxazoline insecticide/acaricide against Ixodes scapularis in dogs. Afoxolaner acts on the insect γ-aminobutyric acid receptor (GABA) and glutamate receptors, inhibiting GABA & glutamate-regulated uptake of chloride ions, resulting in excess neuronal stimulation and death of the arthropod[1][2].	C26H17ClF9N3O3	O=C(C1=C2C=CC=CC2=C(C3=NOC(C(F)(F)F)(C4=CC(C(F)(F)F)=CC(Cl)=C4)C3)C=C1)NCC(NCC(F)(F)F)=O	Anti-infection; Membrane Transporter/Ion Channel; Neuronal Signaling	Infection	Launched	1469687	32.9901	25.23	1.30757	5.01197	3.55459	0.0244742
HY-15727	Afuresertib	GSK2110183	1047644-62-1	427.32	Akt; PKC; ROCK	Free Base	Afuresertib (GSK2110183) is an orally bioavailable, selective, ATP-competitive and potent pan-Akt kinase inhibitor with Kis of 0.08/2/2.6 nM for Akt1/Akt2/Akt3, respectively[1][2].	C18H17Cl2FN4OS	O=C(C1=CC(C2=C(Cl)C=NN2C)=C(Cl)S1)N[C@@H](CC3=CC=CC(F)=C3)CN	Cell Cycle/DNA Damage; Cytoskeleton; Epigenetics; PI3K/Akt/mTOR; Stem Cell/Wnt; TGF-beta/Smad	Cancer	Phase 2	1.07201e+06	48.1061	46.12	1.04306	22.3788	15.8715	0.785292
HY-15727A	Afuresertib (hydrochloride)	GSK2110183 (hydrochloride)	1047645-82-8	463.78	Akt; PKC; ROCK	Hydrochloride	Afuresertib hydrochloride (GSK 2110183 hydrochloride) is an orally bioavailable, selective, ATP-competitive and potent pan-Akt kinase inhibitor with Kis of 0.08/2/2.6 nM for Akt1/Akt2/Akt3 respectively[1][2].	C18H18Cl3FN4OS	O=C(C1=CC(C2=C(Cl)C=NN2C)=C(Cl)S1)N[C@@H](CC3=CC=CC(F)=C3)CN.[H]Cl	Cell Cycle/DNA Damage; Cytoskeleton; Epigenetics; PI3K/Akt/mTOR; Stem Cell/Wnt; TGF-beta/Smad	Cancer	Phase 2	883994	39.6688	46.12	0.860121	13.8166	9.79901	0.323564
HY-N4104	Agaric acid	Agaricinic Acid	666-99-9	416.55	Mitochondrial Metabolism	Free Acid	Agaric acid (Agaricinic Acid) is obtained from various plants of the fungous tribe, i.e. Polyporus officinalis and Polyporus igniarius. Agaric acid induces mitochondrial permeability transition through its interaction with the adenine nucleotide translocase. Agaric acid promotes efflux of accumulated Ca2+, collapse of transmembrane potential, and mitochondrial swelling. Agaric acid is used to reg…	C22H40O7	CCCCCCCCCCCCCCCCC(C(O)=O)C(C(O)=O)(O)CC(O)=O	Metabolic Enzyme/Protease	Metabolic Disease	No Development Reported	2651833	54.9872	56.8922	0.966516	6.72827	4.77182	0.683756
HY-N1468	Agarotetrol		69809-22-9	318.32	Others	Free Base	Agarotetrol is a chromone derivative isolated from Agarwood.	C17H18O6	O=C1C=C(CCC2=CC=CC=C2)OC3=C1[C@H](O)[C@@H](O)[C@@H](O)[C@@H]3O	Others	Metabolic Disease	No Development Reported	1.40096e+06	36.5706	29.926	1.22204	15.9133	11.286	0.321683
HY-101238	Agmatine (sulfate)		2482-00-0	228.27	Endogenous Metabolite; Imidazoline Receptor; NO Synthase	Sulfate	Agmatine sulfate exerts modulatory action at multiple molecular targets, such as neurotransmitter systems, ion channels and nitric oxide synthesis. It is an endogenous agonist at imidazoline receptor and a NO synthase inhibitor.	C5H16N4O4S	NC(NCCCCN)=N.O=S(O)(O)=O	GPCR/G Protein; Immunology/Inflammation; Metabolic Enzyme/Protease; Neuronal Signaling	Neurological Disease; Cancer	No Development Reported	1196685	28.1758	31.0804	0.906546	2.79559	1.98269	0.386827
HY-N2518	Agnuside	Agnoside	11027-63-7	466.44	Prostaglandin Receptor	Free Base	Agnuside is a compound isolated from Vitex negundo, down-regulates pro-inflammatory mediators PGE2 and LTB4, and reduces the expression of cytokines, with anti-arthritic activity[1].	C22H26O11	OC[C@H]([C@@H](O)[C@H](O)[C@H]1O)O[C@@]1([H])O[C@H]2[C@@]3([H])[C@](C=CO2)([H])[C@H](O)C=C3COC(C4=CC=C(O)C=C4)=O	GPCR/G Protein	Inflammation/Immunology; Endocrinology	No Development Reported	814069	31.1683	27.6296	1.12807	18.7575	13.3032	0.593397
HY-17038	Agomelatine	S-20098	138112-76-2	243.30	5-HT Receptor; Endogenous Metabolite; Melatonin Receptor	Free Base	Agomelatine (S-20098) is a specific agonist of MT1 and MT2 receptors with Kis of 0.1, 0.06, 0.12, and 0.27 nM for CHO-hMT1, HEK-hMT1, CHO-hMT2, and HEK-hMT2, respectively[1]. Agomelatine is a selective 5-HT2C receptor antagonist with pKis of 6.4 and 6.2 at native (porcine) and cloned, human 5-HT2C receptors, respectively[2].	C15H17NO2	CC(NCCC1=C2C=C(OC)C=CC2=CC=C1)=O	GPCR/G Protein; Metabolic Enzyme/Protease; Neuronal Signaling	Neurological Disease	Launched	1.49349e+06	40.6884	35.35	1.15102	8.49212	6.02278	0.476378
HY-17038A	Agomelatine (hydrochloride)	S-20098 hydrochloride	1176316-99-6	279.76	5-HT Receptor; Endogenous Metabolite; Melatonin Receptor	Hydrochloride	Agomelatine hydrochloride (S-20098 hydrochloride) is a specific agonist of MT1 and MT2 receptors with Kis of 0.1, 0.06, 0.12, and 0.27 nM for CHO-hMT1, HEK-hMT1, CHO-hMT2, and HEK-hMT2, respectively[1]. Agomelatine hydrochloride is a selective 5-HT2C receptor antagonist with pKis of 6.4 and 6.2 at native (porcine) and cloned, human 5-HT2C receptors, respectively[2].	C15H18ClNO2	CC(NCCC1=C2C=C(OC)C=CC2=CC=C1)=O.Cl	GPCR/G Protein; Metabolic Enzyme/Protease; Neuronal Signaling	Neurological Disease	Launched	2.01599e+06	54.9234	35.35	1.5537	13.576	9.62838	0.0200625
HY-17038B	Agomelatine (L(+)-Tartaric acid)	S-20098 L(+)-Tartaric acid	824393-18-2	393.39	5-HT Receptor; Endogenous Metabolite; Melatonin Receptor	Tartrate	Agomelatine L(+)-Tartaric acid (S-20098 L(+)-Tartaric acid) is a specific agonist of MT1 and MT2 receptors with Kis of 0.1, 0.06, 0.12, and 0.27 nM for CHO-hMT1, HEK-hMT1, CHO-hMT2, and HEK-hMT2, respectively[1]. Agomelatine L(+)-Tartaric acid is a selective 5-HT2C receptor antagonist with pKis of 6.4 and 6.2 at native (porcine) and cloned, human 5-HT2C receptors, respectively[2].	C19H23NO8	CC(NCCC1=C2C=C(OC)C=CC2=CC=C1)=O.O=C(O)[C@H](O)[C@@H](O)C(O)=O	GPCR/G Protein; Metabolic Enzyme/Protease; Neuronal Signaling	Neurological Disease	Launched	1172380	31.9402	35.35	0.903541	4.83458	3.42878	0.641602
HY-N0704	Agrimol B		55576-66-4	682.75	PPAR; Sirtuin	Free Base	Agrimol B is a polyphenol derived from Agrimonia pilosa Ledeb, suppresses adipogenesis via inducing SIRT1 translocation and expression, and reducing PPARγ expression[1].	C37H46O12	CC[C@H](C)C(C1=C(O)C(CC2=C(O)C(C(CCC)=O)=C(OC)C(C)=C2O)=C(O)C(CC3=C(O)C(C(CCC)=O)=C(OC)C(C)=C3O)=C1O)=O	Cell Cycle/DNA Damage; Epigenetics	Metabolic Disease	No Development Reported	274312	9.44922	18.5958	0.508137	1.1453	0.812269	0.404955
HY-13417A	AICAR (phosphate)	Acadesine phosphate; AICA Riboside phosphate	681006-28-0	356.23	AMPK; Autophagy; Endogenous Metabolite; Mitophagy; YAP	Phosphate	AICAR phosphate (Acadesine phosphate) is an adenosine analog and a AMPK activator. AICAR phosphate regulates the glucose and lipid metabolism, and inhibits proinflammatory cytokines and iNOS production. AICAR phosphate is also an autophagy, YAP and mitophagy inhibitor[1][2].	C9H17N4O9P	OC[C@@H]1[C@@H](O)[C@@H](O)[C@H](N2C=NC(C(N)=O)=C2N)O1.O=P(O)(O)O	Autophagy; Epigenetics; Metabolic Enzyme/Protease; PI3K/Akt/mTOR; Stem Cell/Wnt	Cancer	Phase 3	935139	22.7711	35.4929	0.641568	17.9561	12.7348	0.111825
HY-13417A	AICAR (phosphate)	Acadesine phosphate; AICA Riboside phosphate	681006-28-0	356.23	AMPK; Autophagy; Endogenous Metabolite; Mitophagy; YAP	Phosphate	AICAR phosphate (Acadesine phosphate) is an adenosine analog and a AMPK activator. AICAR phosphate regulates the glucose and lipid metabolism, and inhibits proinflammatory cytokines and iNOS production. AICAR phosphate is also an autophagy, YAP and mitophagy inhibitor[1][2].	C9H17N4O9P	OC[C@@H]1[C@@H](O)[C@@H](O)[C@H](N2C=NC(C(N)=O)=C2N)O1.O=P(O)(O)O	Autophagy; Epigenetics; Metabolic Enzyme/Protease; PI3K/Akt/mTOR; Stem Cell/Wnt	Cancer	Phase 3	1056123	26.7327	28.2489	0.946325	1.35501	0.961002	0.582506
HY-N1943	Ailanthone	Δ13-Dehydrochaparrinone	981-15-7	376.40	Androgen Receptor	Free Base	Ailanthone (Δ13-Dehydrochaparrinone) is a potent inhibitor of both full-length androgen receptor (AR) (IC50=69?nM) and constitutively active truncated AR splice variants (AR1-651 IC50=309?nM).	C20H24O7	C[C@@]1([C@@H]2O)[C@]([C@@]3([C@@H]4O)O)([H])[C@@]([C@](C5)([H])C4=C)(CO3)[C@@](OC5=O)([H])C[C@@]1([H])C(C)=CC2=O	Others	Cancer; Inflammation/Immunology	No Development Reported	450124	15.798	36.9091	0.428025	12.3233	8.73993	0.000380459
HY-B1167	Ajmaline	Cardiorythmine; (+)-Ajmaline	898839	326.43	Sodium Channel	Free Base	Ajmaline (Cardiorythmine) is a sodium channel blocking, class 1A anti-arrhythmic agent. Ajmaline blocks HERG currents with an IC50 of 1 μM in HEK cells and 42.3 μM in Xenopus oocytes. Ajmaline can be used for the research of the ventricular tachyarrhythmia[1][2].	C20H26N2O2	CN1C2=CC=CC=C2[C@@]34[C@]1([H])[C@@](C[C@H]5[C@H](CC)[C@H]6O)([H])[N@]6[C@]([H])([C@H]5[C@H]4O)C3	Membrane Transporter/Ion Channel	Cardiovascular Disease	Launched	874440	42.0297	49.24	0.853568	14.927	10.5865	0.292896
HY-B1167	Ajmaline	Cardiorythmine; (+)-Ajmaline	898839	326.43	Sodium Channel	Free Base	Ajmaline (Cardiorythmine) is a sodium channel blocking, class 1A anti-arrhythmic agent. Ajmaline blocks HERG currents with an IC50 of 1 μM in HEK cells and 42.3 μM in Xenopus oocytes. Ajmaline can be used for the research of the ventricular tachyarrhythmia[1][2].	C20H26N2O2	CN1C2=CC=CC=C2[C@@]34[C@]1([H])[C@@](C[C@H]5[C@H](CC)[C@H]6O)([H])[N@]6[C@]([H])([C@H]5[C@H]4O)C3	Membrane Transporter/Ion Channel	Cardiovascular Disease	Launched	712984	28.4231	36.4286	0.780242	15.9803	11.3336	0.122151
HY-N0914	Ajugol		52949-83-4	348.35	Parasite	Free Base	Ajugol is an iridoid glycoside that can be isolated from Sideritis germanicopolitana. Ajugol has anti-protozoal activity againt Trypanosoma b. rhodesiense with an IC50 of 31.8 μg/mL[1].	C15H24O9	O[C@H]1[C@](O[C@H](CO)[C@@H](O)[C@@H]1O)([H])O[C@H](OC=C2)[C@@]3([H])[C@]2([H])[C@H](O)C[C@@]3(O)C	Anti-infection	Others	No Development Reported	1.32547e+06	51.5459	42.283	1.21907	11.2526	7.98055	0.00597334
HY-N0892	AKBA	Acetyl-11-keto-β-boswellic acid	67416-61-9	512.72	Endogenous Metabolite; HIF/HIF Prolyl-Hydroxylase; Reactive Oxygen Species	Free Acid	AKBA (Acetyl-11-keto-β-boswellic acid) is an active triterpenoid compound from the extract of Boswellia serrate and a novel Nrf2 activator.	C32H48O5	C[C@@]([C@@](C1=C2)(CC[C@@](C)(CC[C@H]3C)[C@@]1([H])[C@H]3C)C)(CC[C@@]4([H])[C@@]5(C)C(O)=O)[C@@](C2=O)([H])[C@]4(CC[C@H]5OC(C)=O)C	Immunology/Inflammation; Metabolic Enzyme/Protease; NF-κB	Cancer	No Development Reported	1.38816e+06	48.7205	36.9091	1.32001	3.82661	2.71391	0.00704974
HY-B1094	Aklomide	2-Chloro-4-nitrobenzamide	3011-89-0	200.58	Parasite	Free Base	Aklomide is used to fight disease, parasites and insects that infest poultry.	C7H5ClN2O3	O=C(N)C1=CC=C([N+]([O-])=O)C=C1Cl	Anti-infection	Infection	No Development Reported	1137515	29.6938	29.926	0.992239	0.915867	0.649551	0.968415
HY-106024B	Alagebrium chloride	ALT711	341028-37-3	267.77	Endogenous Metabolite	Chloride	Alagebrium chloride (ALT711) is an advanced glycation end product (AGE) inhibitor.	C13H14ClNOS	O=C(C1=CC=CC=C1)C[N+]2=CSC(C)=C2C.[Cl-]	Metabolic Enzyme/Protease	Metabolic Disease	Phase 3	1.00857e+06	25.3743	30.74	0.825448	3.37538	2.39388	0.0550274
HY-N0038	Alantolactone	(+)-Alantolactone; Alant camphor; Inula camphor	546-43-0	232.32	Apoptosis; STAT; TGF-beta/Smad	Free Base	Alantolactone is a selective STAT3 inhibitor, with potent anticancer activity. Alantolactone induces apoptosis in cancer[1][2][3].	C15H20O2	O=C(O[C@@]1([H])[C@]2([H])C=C3[C@@H](C)CCC[C@]3(C)C1)C2=C	Apoptosis; JAK/STAT Signaling; Stem Cell/Wnt; TGF-beta/Smad	Cancer	No Development Reported	1.19375e+06	28.208	22.7154	1.2418	9.49847	6.7365	0.221901
HY-17405	Alarelin (Acetate)	Alarelin	79561-22-1	1287.42	GnRH Receptor	Acetate	Alarelin acetate is a synthetic GnRH agonist.	C60H86N16O16	O=C(N[C@@H](CO)C(N[C@@H](CC1=CC=C(O)C=C1)C(N[C@H](C)C(N[C@@H](CC(C)C)C(N[C@@H](CCCNC(N)=N)C(N2CCC[C@H]2C(NCC)=O)=O)=O)=O)=O)=O)[C@@H](NC([C@@H](NC([C@@H](N3)CCC3=O)=O)CC4=CN=CN4)=O)CC5=CNC6=CC=CC=C65.CC(O)=O.CC(O)=O	GPCR/G Protein	Endocrinology	Launched	1.26003e+06	34.3282	35.35	0.971094	3.16785	2.2467	0.887886
HY-B0223	Albendazole		54965-21-8	265.33	Antibiotic; Parasite	Free Base	Albendazole is a broad-spectrum parasiticide with high effectiveness and low host toxicity. Albendazole is used for the research gastrointestinal parasites in humans and animals[1][2].	C12H15N3O2S	O=C(OC)NC1=NC2=CC=C(SCCC)C=C2N1	Anti-infection	Infection	Launched	795796	21.8133	43.24	0.50447	11.9628	8.48428	0.0115933
HY-B0223	Albendazole		54965-21-8	265.33	Antibiotic; Parasite	Free Base	Albendazole is a broad-spectrum parasiticide with high effectiveness and low host toxicity. Albendazole is used for the research gastrointestinal parasites in humans and animals[1][2].	C12H15N3O2S	O=C(OC)NC1=NC2=CC=C(SCCC)C=C2N1	Anti-infection	Infection	Launched	1.01935e+06	22.5302	26.6094	0.846702	3.62501	2.57093	0.274533
HY-12785	Albendazole sulfoxide	Ricobendazole; Albendazole oxide	54029-12-8	281.33	Parasite		Albendazole sulfoxide (Ricobendazole), the main active metabolite of Albendazole, exhibits anti-parasite effect against Echinococcus multilocularis Metacestodes[1].	C12H15N3O3S	O=C(OC)NC1=NC2=CC=C(S(CCC)=O)C=C2N1	Anti-infection	Infection	Launched	844468	23.4223	33.01	0.709552	14.2955	10.1386	0.104381
HY-N0037	Albiflorin		39011-90-0	480.46	Reactive Oxygen Species	Free Base	Albiflorin, a major constituent contained in peony root, is a monoterpene glycoside with neuroprotective effects. Albiflorin also has anti-inflammatory, antioxidant and antinociceptive effects[1][2].	C23H28O11	O=C(C1=CC=CC=C1)OC[C@@]2([C@@]([C@H](O)C[C@@]3(OC2=O)C)([H])C4)[C@]43O[C@@H]5O[C@@H]([C@@H](O)[C@H](O)[C@H]5O)CO	Immunology/Inflammation; Metabolic Enzyme/Protease; NF-κB	Inflammation/Immunology	No Development Reported	1.02491e+06	26.7544	29.926	0.894018	23.5214	16.6818	0.668214
HY-17039	Alcaftadine	R89674	147084-10-4	307.39	Histamine Receptor	Free Base	Alcaftadine (R89674) is a histamine H1 receptor antagonist, which is used to prevent eye irritation brought on by allergic conjunctivitis. Alcaftadine is a broad-spectrum antihistamine displaying a high affinity for histamine H1 and H2 receptors and a lower affinity for H4 receptors. Alcaftadine also exhibits modulatory action on immune cell recruitment and mast cell stabilizing effects[1][2].	C19H21N3O	O=CC1=CN=C2N1CCC3=CC=CC=C3/C2=C4CCN(C)CC\4	GPCR/G Protein; Immunology/Inflammation; Neuronal Signaling	Inflammation/Immunology; Endocrinology	Launched	1483921	40.4278	35.35	1.14364	10.3352	7.32995	0.502624
HY-137430	Aldumastat	GLPG1972; S201086	1957278-93-1	406.43	Others	Free Base	Aldumastat (GLPG1972; S201086) is a potent, seletive and orally active ADAMTS-5 (IC50=19 nM) inhibitor, and has 8-fold seletivity over ADAMTS-4 (IC50=156 nM). Aldumastat has anticatabolic activity and is used for osteoarthritis research[1].	C20H24F2N4O3	O=C(N(CCN1C2=CC(F)=CC(F)=C2)C[C@@H]1C)CC[C@](NC3=O)(C4CC4)C(N3)=O	Others	Metabolic Disease	Phase 2	1241663	72.0596	47.14	2.12798	2.44563	1.73449	0.00078772
HY-13011	Alectinib	CH5424802; RO5424802; AF802	1256580-46-7	482.62	ALK	Free Base	Alectinib (CH5424802) is a potent, selective, and orally available ALK inhibitor with an IC50 of 1.9 nM and a Kd value of 2.4 nM (in an ATP-competitive manner), and also inhibits ALK F1174L and ALK R1275Q with IC50s of 1 nM and 3.5 nM, respectively[1]. Alectinib demonstrates effective central nervous system (CNS) penetration[2].	C30H34N4O2	N#CC1=CC2=C(C3=C(N2)C(C)(C4=CC(N5CCC(CC5)N6CCOCC6)=C(C=C4C3=O)CC)C)C=C1	Protein Tyrosine Kinase/RTK	Cancer	Launched	1.29797e+06	52.2618	33.43	1.56332	6.1848	4.38638	0.197377
HY-13011A	Alectinib (Hydrochloride)	CH5424802 (Hydrochloride); RO5424802 (Hydrochloride); AF-802 (Hydrochloride)	1256589-74-8	519.08	ALK	Hydrochloride	Alectinib Hydrochloride (CH5424802 Hydrochloride; RO5424802 Hydrochloride; AF-802 Hydrochloride) is a potent, selective, and orally available ALK inhibitor with an IC50 of 1.9 nM and a Kd value of 2.4 nM (in an ATP-competitive manner), and also inhibits ALK F1174L and ALK R1275Q with IC50s of 1 nM and 3.5 nM, respectively[1]. Alectinib demonstrates effective central nervous system (CNS) penetrati…	C30H35ClN4O2	[H]Cl.N#CC1=CC2=C(C3=C(N2)C(C)(C4=CC(N5CCC(CC5)N6CCOCC6)=C(C=C4C3=O)CC)C)C=C1	Protein Tyrosine Kinase/RTK	Cancer	Launched	1.40747e+06	41.8897	29.09	1.31847	3.01993	2.14179	0.120119
HY-11101	Alendronate (sodium hydrate)	Alendronate; MK 217; G-704650 Adronat	121268-17-5	325.12	Others	Sodium	Alendronate (sodium hydrate) is a farnesyl diphosphate synthase inhibitor with IC50 of 460 nM.	C4H18NNaO10P2	OP(C(O)(CCCN)P(O)(O[Na])=O)(O)=O.[3H2O]	Others	Cancer	Launched	1424745	34.6932	35.4929	0.977471	20.3432	14.4278	0.919307
HY-B0631	Alendronic acid		66376-36-1	249.10	Others	Free Acid	Alendronic acid, a bisphosphonate, is a farnesyl diphosphate synthase (FDPS) inhibitor. Alendronic acid inhibits osteoclast-mediated bone resorption. Alendronic acid shows efficacy in postmenopausal osteoporosis, malignant hypercalcemia and Paget’s disease[1].	C4H13NO7P2	OC(P(O)(O)=O)(CCCN)P(O)(O)=O	Others	Cancer	Launched	1.82295e+06	50.5965	45.2108	1.11913	5.75851	4.08405	0.279947
HY-B0192	Alfuzosin	SL 77499	81403-80-7	389.45	Adrenergic Receptor	Free Base	Alfuzosin is an α1 adrenergic receptor antagonist used to treat benign prostatic hyperplasia (BPH). Target: α1 adrenergic receptor Alfuzosin, a new quinazoline derivative, acts as a selective and competitive antagonist of alpha 1-adrenoceptor-mediated contraction of prostatic, prostatic capsule, bladder base and proximal urethral smooth muscle, thereby reducing the tone of these structures. Conse…	C19H27N5O4	O=C(C1OCCC1)NCCCN(C2=NC(N)=C3C=C(OC)C(OC)=CC3=N2)C	GPCR/G Protein; Neuronal Signaling	Endocrinology	Launched	1050295	28.7893	43.24	0.665801	5.85863	4.15506	0.0493968
HY-B0192A	Alfuzosin (hydrochloride)	SL 77499-10	81403-68-1	425.91	Adrenergic Receptor	Hydrochloride	Alfuzosin hydrochloride is an α1 adrenergic receptor antagonist used to treat benign prostatic hyperplasia (BPH). Target: α1 adrenergic receptor Alfuzosin, a new quinazoline derivative, acts as a selective and competitive antagonist of alpha 1-adrenoceptor-mediated contraction of prostatic, prostatic capsule, bladder base and proximal urethral smooth muscle, thereby reducing the tone of these str…	C19H28ClN5O4	O=C(C1OCCC1)NCCCN(C2=NC(N)=C3C=C(OC)C(OC)=CC3=N2)C.Cl	GPCR/G Protein; Neuronal Signaling	Endocrinology	Launched	985657	27.0175	43.24	0.624826	1.50259	1.06567	0.0279295
HY-B0326	Alibendol		26750-81-2	251.28	Others	Free Base	Alibendol is an antispasmodic,choleretic, and cholekinetic. Target: Others administration of alibendol in beagle dogs, observed retention times were approximately 5.0 min for alibendol. The within-run precision showed RSD values between 5.83 and 16.96 %. The between-run RSD values varied from 6.73 to 17.99 % at the LLOQ [1].	C13H17NO4	O=C(NCCO)C1=CC(CC=C)=CC(OC)=C1O	Others	Endocrinology	Launched	1.09341e+06	42.9586	37.2001	1.1548	9.58555	6.79826	0.344388
HY-12752A	Alimemazine hemitartrate	Trimeprazine hemitartrate	4330-99-8	373.49	Others	Tartrate	Alimemazine hemitartrate is a phenothiazine derivative that is generally used as an antipruritic agent and also a hemagglutinin (HA)-receptor antagonist.	C18H22N2S.1/2C4H6O6	CC(CN(C)C)CN1C2=CC=CC=C2SC3=CC=CC=C13.O=C(O)[C@H](O)[C@@H](O)C(O)=O.[0.5]	Others	Inflammation/Immunology; Neurological Disease	Launched	751216	20.8359	33.01	0.631198	12.2295	8.6734	0.0383277
HY-10971	Alisertib	MLN 8237	1028486-01-2	518.92	Apoptosis; Aurora Kinase; Autophagy	Free Acid	Alisertib (MLN 8237) is an orally active and selective Aurora A kinase inhibitor (IC50=1.2 nM), which binds to Aurora A kinase resulting in mitotic spindle abnormalities, mitotic accumulation. Alisertib (MLN 8237) induces apoptosis and autophagy through targeting the AKT/mTOR/AMPK/p38 pathway in leukemic cells. Antitumor activity[1][2][3].	C27H20ClFN4O4	O=C(C1=CC=C(C=C1OC)NC2=NC=C3CN=C(C4=CC(Cl)=CC=C4C3=N2)C5=C(C=CC=C5F)OC)O	Apoptosis; Autophagy; Cell Cycle/DNA Damage; Epigenetics	Cancer	Phase 3	662208	30.9487	37.29	0.829945	0.486882	0.345306	0.283109
HY-12176	Aliskiren	CGP 60536; CGP60536B; SPP 100	173334-57-1	551.76	Autophagy; Renin	Free Base	Aliskiren(CGP 60536) is a direct renin inhibitor with IC50 of 1.5 nM. IC50 value: 1.5 nM [1] Target: renin in vitro: Aliskiren hemifumarate appears to bind to both the hydrophobic S1/S3-binding pocket and to a large, distinct subpocket that extends from the S3-binding site towards the hydrophobic core of renin. Oral bioavailability of Aliskiren hemifumarate is 2.4% in rats, 16% in marmosets and a…	C30H53N3O6	COCCCOC1=CC(C[C@@H](C[C@@H]([C@H](C[C@H](C(NCC(C)(C(N)=O)C)=O)C(C)C)O)N)C(C)C)=CC=C1OC	Autophagy; Metabolic Enzyme/Protease	Cardiovascular Disease; Cancer	Launched	1.00763e+06	25.2632	30.38	0.831573	1.44972	1.02817	0.124153
HY-12177	Aliskiren (hemifumarate)	CGP 60536 (hemifumarate); CGP60536B (hemifumarate); SPP 100 (hemifumarate)	173334-58-2	1219.59	Autophagy; Renin	Fumarate	Aliskiren hemifumarate(CGP 60536 hemifumarate) is a direct renin inhibitor with IC50 of 1.5 nM. IC50 value: 1.5 nM [1] Target: renin in vitro: Aliskiren hemifumarate appears to bind to both the hydrophobic S1/S3-binding pocket and to a large, distinct subpocket that extends from the S3-binding site towards the hydrophobic core of renin. Oral bioavailability of Aliskiren hemifumarate is 2.4% in ra…	C64H110N6O16	O=C(O)/C=C/C(O)=O.O=C(NCC(C)(C(N)=O)C)[C@@H](C[C@@H]([C@H](C[C@@H](C(C)C)CC1=CC=C(OC)C(OCCCOC)=C1)N)O)C(C)C.O=C(NCC(C)(C(N)=O)C)[C@H](C(C)C)C[C@H](O)[C@@H](N)C[C@@H](C(C)C)CC2=CC=C(OC)C(OCCCOC)=C2	Autophagy; Metabolic Enzyme/Protease	Cardiovascular Disease; Cancer	Launched	1.43583e+06	34.9632	35.4929	0.985077	4.46054	3.16351	0.939064
HY-N0426	Alismoxide	(+)-Alismoxide	87701-68-6	238.37	Others	Free Base	Alismoxide is a natural product.	C15H26O2	O[C@@]1(C)CC[C@@]2([H])[C@@](O)(C)CCC(C(C)C)=C[C@]12[H]	Others	Others	No Development Reported	1514016	45.6563	38.14	1.19707	8.17221	5.79589	0.0623627
HY-N0853	Alisol A	Alisol-A	19885-10-0	490.72	Autophagy	Free Base	Alisol A is a natural product.	C30H50O5	C[C@]([C@@]1(C2=C([C@H](C)C[C@H](O)[C@@H](O)C(C)(O)C)CC1)C)(CC[C@@]3([H])C4(C)C)[C@]([C@H](C2)O)([H])[C@]3(CCC4=O)C	Autophagy	Others	No Development Reported	796127	52.2932	41.5822	1.25759	0.861479	0.610978	0.00612216
HY-N0853A	Alisol A 24-acetate	Alisol A 24-monoacetate; Alisol A monoacetate	18674-16-3	532.75	Others	Free Base	Alisol A 24-acetate (Alisol A 24-monoacetate) is a natural product.	C32H52O6	C[C@]([C@@]1(C2=C([C@H](C)C[C@H](O)[C@H](C(C)(O)C)OC(C)=O)CC1)C)(CC[C@@]3([H])C4(C)C)[C@]([C@H](C2)O)([H])[C@]3(CCC4=O)C	Others	Others	No Development Reported	1.44868e+06	37.8164	29.926	1.26366	3.61682	2.56512	0.193391
HY-N0805A	Alisol B		18649-93-9	472.70	Others	Free Base	Alisol B is a potentially novel therapeutic compound for bone disorders by targeting the differentiation of osteoclasts as well as their functions. IC50 Value: Target: In vitro: The in vitro cultured human renal tubular epithelial HK-2 cells were intervened with 5 ng/mL transforming growth factor-beta (TGF-beta), 0.1 micromol C3a, and 0.1 micromol C3a + 10 micromol alisol B, respectively. Exogeno…	C30H48O4	C[C@]([C@@]1(C2=C([C@H](C)C[C@@H]([C@]3([H])C(C)(C)O3)O)CC1)C)(CC[C@@]4([H])C5(C)C)[C@]([C@H](C2)O)([H])[C@]4(CCC5=O)C	Others	Metabolic Disease	No Development Reported	1651177	34.6988	33.863	1.02468	7.78665	5.52245	0.887925
HY-N0805	Alisol B 23-acetate	23-Acetylalismol B; 23-O-Acetylalisol B; Alisol B monoacetate	26575-95-1	514.74	Others	Free Base	Alisol B 23-acetate (23-Acetylalismol B), a natural triterpenoid, produces protective effects against EE-induced cholestasis, due to FXR-mediated gene regulation. IC50 Value: Target: Anti-hepatotoxic natural product. In vitro: Alisol-B 23-acetate has an effect on FXR activation in a dose-dependent manner using luciferase reporter assay in HepG2 cells [3]. In vivo: In alisol B 23-acetate-treated m…	C32H50O5	C[C@]([C@@]1(C2=C([C@H](C)C[C@@H]([C@]3([H])C(C)(C)O3)OC(C)=O)CC1)C)(CC[C@@]4([H])C5(C)C)[C@]([C@H](C2)O)([H])[C@]4(CCC5=O)C	Others	Others	No Development Reported	1426291	43.0109	38.14	1.12771	10.1563	7.20305	0.23226
HY-N0856	Alisol C 23-acetate	23-O-Acetylalisol C; Alisol C monoacetate	26575-93-9	528.72	Others	Free Base	Alisol C 23-acetate, a natural product extracted from Alisma orientale, can significantly and strongly inhibit DTH response after oral administration.	C32H48O6	C[C@@]([C@]([C@@H](O)C1)([H])[C@]2(CCC3=O)C)(CC[C@@]2([H])C3(C)C)[C@](C1=C([C@H](C)C[C@@H]([C@]4([H])C(C)(C)O4)OC(C)=O)C5=O)(C5)C	Others	Cardiovascular Disease	No Development Reported	477390	21.3806	32.0355	0.667404	7.46093	5.29144	0.0316881
HY-N0854	Alisol F		155521-45-2	488.70	HBV	Free Base	Alisol F is a triterpene isolated from Alisma orientalis, has immunosuppressive and anti-virus functions. Alisol F exhibits inhibitory activity in vitro on hepatitis B virus (HBV) surface antigen (HBsAg) secretion of the HepG2.2.15 cell line with an IC50 of 0.6 μM[1].	C30H48O5	C[C@]1(C(C[C@@H]2O)=C([C@@H]3C)[C@](O[C@@]([C@@H](O)C(C)(O)C)([H])C3)([H])C1)[C@]([C@]2([H])[C@]4(CCC5=O)C)(CC[C@@]4([H])C5(C)C)C	Anti-infection	Infection	No Development Reported	3597328	54.7166	20.0289	2.73188	39.1426	27.7607	0.00600964
HY-A0125A	Alizapride hydrochloride		59338-87-3	351.83	Dopamine Receptor	Hydrochloride	Alizapride hydrochloride is a dopamine receptor antagonist with prokinetic and antiemetic effects which can also be used in the treatment of nausea and vomiting, including postoperative nausea and vomiting.	C16H22ClN5O2	O=C(C1=C(OC)C=C(NN=N2)C2=C1)NCC3N(CC=C)CCC3.Cl[H]	GPCR/G Protein; Neuronal Signaling	Cancer; Neurological Disease	Launched	1.18766e+06	47.5255	40.41	2.42181	8.11059	5.75219	0.343734
HY-N0563	Alizarin		72-48-0	240.21	Others	Free Base	Alizarin is a natural dye extracted from the roots of madder plant and has been widely used as a pigment in textile fabrics and paintings[1].	C14H8O4	O=C1C2=C(C=CC=C2)C(C3=CC=C(O)C(O)=C13)=O	Others	Others	No Development Reported	1.58938e+06	45.6626	39.2857	1.16232	11.5041	8.15893	0.216871
HY-B1514	Allantoic acid		99-16-1	176.13	Endogenous Metabolite		Allantoic acid is a degradative product of uric acid and associated with purine metabolism[1][2][3].	C4H8N4O4	NC(NC(C(O)=O)NC(N)=O)=O	Metabolic Enzyme/Protease	Others	No Development Reported	2423138	33.0963	28.7905	1.14956	12.0196	8.5245	0.415845
HY-N0543	Allantoin	5-Ureidohydantoin	97-59-6	158.12	Endogenous Metabolite; Imidazoline Receptor	Free Base	Allantoin is a skin conditioning agent that promotes healthy skin, stimulates new and healthy tissue growth.	C4H6N4O3	O=C(N)NC(C(N1)=O)NC1=O	GPCR/G Protein; Metabolic Enzyme/Protease; Neuronal Signaling	Cancer; Inflammation/Immunology	Launched	1431471	78.9031	57.3	1.37702	1.13241	0.803125	0.0205708
HY-N0543	Allantoin	5-Ureidohydantoin	97-59-6	158.12	Endogenous Metabolite; Imidazoline Receptor	Free Base	Allantoin is a skin conditioning agent that promotes healthy skin, stimulates new and healthy tissue growth.	C4H6N4O3	O=C(N)NC(C(N1)=O)NC1=O	GPCR/G Protein; Metabolic Enzyme/Protease; Neuronal Signaling	Cancer; Inflammation/Immunology	Launched	837140	31.4942	37.5773	0.838119	15.2507	10.8161	0.465278
HY-N0315	Allicin	Diallyl thiosulfinate	539-86-6	162.27	Antibiotic; Bacterial	Free Base	Allicin (diallyl thiosulfinate) is isolated from garlic including Diallyl monosulfide, Diallyl disulfide, Diallyl trisulfide, Diallyl tetrasulfide, and Methyl allyl disulphide etc. They accounts for 98% of the extract. Allicin (diallyl thiosulfinate) has highly potent antimicrobial activity, and inhibits growth of a variety of microorganisms, among them antibiotic-resistant strains[1][2].	C6H10OS2	C=CCS(SCC=C)=O	Anti-infection	Infection	Phase 2	1209280	68.5607	50.62	1.35442	6.2888	4.46014	0.0767816
HY-N0315	Allicin	Diallyl thiosulfinate	539-86-6	162.27	Antibiotic; Bacterial	Free Base	Allicin (diallyl thiosulfinate) is isolated from garlic including Diallyl monosulfide, Diallyl disulfide, Diallyl trisulfide, Diallyl tetrasulfide, and Methyl allyl disulphide etc. They accounts for 98% of the extract. Allicin (diallyl thiosulfinate) has highly potent antimicrobial activity, and inhibits growth of a variety of microorganisms, among them antibiotic-resistant strains[1][2].	C6H10OS2	C=CCS(SCC=C)=O	Anti-infection	Infection	Phase 2	547290	18.8525	18.5958	1.0138	10.9749	7.78363	0.98148
HY-13427	Allitinib tosylate	AST-1306 (TsOH)	1050500-29-2	621.08	EGFR	Tosylate	Allitinib tosylate (AST-1306 (TsOH)) is an orally active and irreversible EGFR and ErbB2 inhibitor with IC50s of 0.5 and 3 nM, respectively. Allitinib tosylate also inhibits ErbB4 with an IC50 of 0.8 nM. Allitinib tosylate is an anilino-quinazoline compound and has anti-cancer activity[1]	C31H26ClFN4O5S	FC1=CC=CC(COC2=C(Cl)C=C(NC3=NC=NC4=C3C=C(NC(C=C)=O)C=C4)C=C2)=C1.O=S(C5=CC=C(C)C=C5)(O)=O	JAK/STAT Signaling; Protein Tyrosine Kinase/RTK	Cancer	Phase 2	1.11037e+06	35.3613	49.16	0.719311	15.7015	11.1358	0.00823211
HY-125934	Allocholic acid		2464-18-8	408.57	Others		Allocholic acid is a typically fetal bile acid found in vertebrates and reappears during liver regeneration and carcinogenesis. Allocholic acid is also a potent and specific stimulant of the adult olfactory system[1][2][3].	C24H40O5	C[C@H](CCC(O)=O)[C@H]1CC[C@@]2([H])[C@]3([H])[C@H](O)C[C@@]4([H])C[C@H](O)CC[C@]4(C)[C@@]3([H])C[C@H](O)[C@]12C	Others	Cancer	No Development Reported	1727492	31.179	37.8227	0.824345	15.0871	10.7	0.258343
HY-N1933	Allocryptopine		485-91-6	369.41	Potassium Channel	Free Base	Allocryptopine, a derivative of tetrahydropalmatine, is extracted from Corydalis decumbens (Thunb.) Pers. Papaveraceae. Allocryptopine has antiarrhythmic effects and potently blocks human ether-a-go-go related gene (hERG) current[1][2].	C21H23NO5	O=C1C(C(CCN(C)CC2=C(OC)C(OC)=CC=C2C1)=C3)=CC4=C3OCO4	Membrane Transporter/Ion Channel	Cardiovascular Disease	No Development Reported	660018	22.7357	18.5958	1.22262	11.2076	7.94868	0.708963
HY-113307	Alloepipregnanolone		516-55-2	318.49	Endogenous Metabolite	Free Base	Alloepipregnanolone, a pregnane with hypnotic, and sedative properties, interferes with the development of rapid tolerance to the anxiolytic effect of ethanol.	C21H34O2	CC([C@H]1CC[C@@]2([H])[C@]3([H])CC[C@@]4([H])C[C@@H](O)CC[C@]4(C)[C@@]3([H])CC[C@]12C)=O	Metabolic Enzyme/Protease	Metabolic Disease	No Development Reported	838954	21.6557	23.8246	0.908964	8.69494	6.16662	0.510687
HY-B0219	Allopurinol		315-30-0	136.11	Xanthine Oxidase	Free Base	Allopurinol (Zyloprim) is a xanthine oxidase inhibitor with an IC50 of 7.82±0.12 μM. Target: XAO Allopurinol (Zyloprim, and generics) is a drug used primarily to treat hyperuricemia (excess uric acid in blood plasma) and its complications, including chronic gout. It is a xanthine oxidase inhibitor which is administered orally. A common misconception is that allopurinol is metabolized by its targe…	C5H4N4O	O=C1C2=C(NN=C2)N=CN1	Metabolic Enzyme/Protease	Metabolic Disease; Cancer	Launched	1529103	41.9137	43.24	0.969327	5.06439	3.59176	0.840567
HY-101397	Allopurinol riboside		16220-07-8	268.23	Drug Metabolite; Endogenous Metabolite; Parasite	Free Base	Allopurinol riboside, a metabolite of allopurinol, shows potent activities against parasites.	C10H12N4O5	O=C1C2=C(N([C@H]3[C@H](O)[C@H](O)[C@@H](CO)O3)N=C2)NC=N1	Anti-infection; Metabolic Enzyme/Protease	Infection	Launched	1176640	33.3069	30.69	1.08527	13.3228	9.44879	0.735652
HY-101397	Allopurinol riboside		16220-07-8	268.23	Drug Metabolite; Endogenous Metabolite; Parasite	Free Base	Allopurinol riboside, a metabolite of allopurinol, shows potent activities against parasites.	C10H12N4O5	O=C1C2=C(N([C@H]3[C@H](O)[C@H](O)[C@@H](CO)O3)N=C2)NC=N1	Anti-infection; Metabolic Enzyme/Protease	Infection	Launched	1.16138e+06	29.4863	31.1979	0.945139	2.54259	1.80325	0.465643
HY-N2377	Allosecurinine	Phyllochrysine	884-68-4	217.26	Parasite		Allosecurinine (Phyllochrysine) is a Securinega alkaloid isolated from M.indica and M.discoidea[1].	C13H15NO2	O=C(O1)C=C2[C@@]13[C@@](CCCC4)([H])N4[C@](C3)([H])C=C2	Anti-infection	Infection; Inflammation/Immunology	No Development Reported	744698	24.9312	31.2946	0.796661	11.228	7.96309	0.18705
HY-N7495	all-trans-Anhydro Retinol	Anhydrovitamin A	1224-78-8	268.44	Endogenous Metabolite		all-trans-Anhydro Retinol (Anhydrovitamin A) is a metabolite of Vitamin A. all-trans-Anhydro Retinol is used in synthetic multivitamin preparations[1].	C20H28	CC1(C)CCC=C(C)/C1=C/C=C(C)/C=C/C=C(C)/C=C	Metabolic Enzyme/Protease	Metabolic Disease	No Development Reported	1041495	31.6164	39.4126	0.802188	2.27529	1.61368	0.38069
[truncated: 6,113 more rows]

## Sheet: S1B Most promising hits
Cat. No.	Product Name	Synonyms	CAS No.	M.Wt	Target	Formula	Smiles	Clinical Information	Spectrum	Administration	Resistance profile (SA)	Reference ID
[truncated: 44 more rows]
