# Supplementary material for: Host–Pathogen Dual Targeting With Repurposed Drugs Identifies a Synergistic Therapy for Intracellular Staphylococcus aureus
Source: Microbiologyopen. 2026 May 28;15(3):e70317. doi: 10.1002/mbo3.70317 (PMC13239213; doi:10.1002/mbo3.70317)
Supplement: Supplementary file 2 — Supporting File 2 [file MBO3-15-e70317-s002.xlsx]

## Sheet: Interpreted data
				Absorption									Distribution											Excretion			Toxicity
Compound name	Formula	Smiles	CaCo2 permeability (Log Papp in 106 cm/s)	CaCo2 permeability	Intestinal absorption (%)	Water solubility (Log mol/L)	Intestinal absorption	Water solubility	P-Glycoprotein substrate	P-Glycoprotein inhibitor (I/II)	Skin permeability (Log Kp)	Skin permeability	VDss (Human) (Log L/Kg)	VDss (Human)	BBB (Log BB)	BBB	Fraction unbound (Human)	Fraction unbound (Human)	CNS permeability (Log PS)	CNS permeability	Cytochrome P450 inhibitors	Cytochrome P450 inhibitors	CYP2D6/CYP3A4 substrate	Renal OCT2 substrate	Total clearance (Log ml/min/Kg)	Total clearance	Oral Rat Acute Toxicity LD50 (mol/kg)	Oral Rat Chronic Toxicity LOAEL (Log mg/kg_bw/day)	T. pyriformis (Log µg/L)	AMES toxicity	Minnow toxicity (Log mM)	Maximum tolerated dose (Human) (Log mg/Kg/day)	Maximum tolerated dose (Human)	Skin sensitisation	Hepatoxicity	hERG I/II inhibitors
2'-Deoxycytidine	C9H13N3O4	OC[C@@H]1[C@H](C[C@H](N2C(N=C(C=C2)N)=O)O1)O	-0.069	Poor	59.049	-2.865	Moderate	High	No	No	-2.855	Moderate	-0.018	Moderate	-0.92	Partially cross BBB	0.839	Unbound	-3.214	Poor	No	No	No	No	0.519	High	1.842	1.871	0.063	No	3.738	-0.329	Low	No	Yes	No
5-Fluoro-2'-deoxycytidine	C9H12FN3O4	OC[C@@H]1[C@@H](O)C[C@@H](O1)N2C(N=C(N)C(F)=C2)=O	-0.003	Poor	50.558	-2.522	Moderate	High	No	No	-2.787	Moderate	-0.307	Poor (Plasma)	-1.023	Do not cross BBB	0.649	Unbound	-3.304	Poor	No	No	No	No	0.486	Moderate	1.567	1.881	0.274	No	2.988	1.045	High	No	Yes	No
Anisodamine (hydrobromide)	C17H24BrNO4	CN1[C@H]2[C@@H](O)C[C@@H]1C[C@H](OC([C@@H](C3=CC=CC=C3)CO)=O)C2.Br	0.596	Moderate	92.568	-2.495	High	High	Yes	No	-3.625	Poor	0.675	High (Tissues)	-0.859	Partially cross BBB	0.477	Unbound	-2.718	Moderate	No	No	Yes	No	1.261	High	2.499	0.331	0.682	Mutagenic risk	3.486	-0.223	Low	No	No	No
CN128 (hydrochloride)	C15H18ClNO3	O=C1C(O)=C(C)N([C@@H](CO)CC2=CC=CC=C2)C=C1.[H]Cl	0.947	High	95.2	-3.292	High	High	No	No	-3.291	Poor	-0.154	Poor (Plasma)	-0.043	Partially cross BBB	0.28	Unbound	-2.435	Moderate	CYP1A2	Yes	No	No	0.081	Moderate	2.476	0.775	0.69	No	1.456	0.052	Low	No	No	Yes
CXD101	C24H29N5O	O=C(NC1=C(N)C=CC=C1)C2=CC=C(C3CCN(CC4=CN(C)N=C4C)CC3)C=C2	0.995	High	90.364	-3.358	High	High	Yes	Yes (I & II)	-2.735	Moderate	1149	High (Tissues)	-0.814	Partially cross BBB	0.291	Unbound	-1.946	High	CYP2D6/ CYP3A4	Yes	Yes	Yes	1.063	High	2.561	1.17	0.315	No	-0.288	0.367	Low	No	Yes	Yes
Demeclocycline (hydrochloride)	C21H22Cl2N2O8	O=C(C(C1=O)=C(O)[C@@H](N(C)C)[C@]2([H])C[C@]3([H])[C@H](O)C4=C(C(C3=C(O)[C@@]21O)=O)C(O)=CC=C4Cl)N.Cl	0.156	Moderate	43.95	-2.729	Moderate	High	Yes	No	-2.735	Moderate	0.723	High (Tissues)	-1.917	Do not cross BBB	0.476	Unbound	-4.376	Poor	No	No	No	No	0.641	High	2.306	4.08	0.285	No	2.195	0.945	High	No	No	No
Efaproxiral (sodium)	C20H22NNaO4	CC(C)(OC1=CC=C(CC(NC2=CC(C)=CC(C)=C2)=O)C=C1)C(O[Na])=O	1.184	High	96.667	-5.131	High	Moderate	Yes	Yes (I & II)	-2.962	Moderate	0.137	Moderate	-0.043	Partially cross BBB	0.114	Unbound	-2.287	Moderate	CYP1A2/CYP2C19/CYP2C9/CYP3A4	Yes	Yes	No	2.815	High	2.53	1.434	1.43	No	-1.385	0.272	Low	No	Yes	Yes
Enasidenib (mesylate)	C20H21F6N7O4S	CS(=O)(O)=O.CC(O)(C)CNC1=NC(C2=NC(C(F)(F)F)=CC=C2)=NC(NC3=CC(C(F)(F)F)=NC=C3)=N1	-0.424	Poor	47.122	-3.037	Moderate	High	No	No	-2.735	Moderate	-1.06	Poor (Plasma)	-2.731	Do not cross BBB	0.2	Unbound	-4	Poor	No	No	No	No	-1.132	Poor	2.17	1.913	0.285	No	3.175	0.803	High	No	Yes	No
Enzastaurin	C32H29N5O2	O=C(C(C1=CN(C)C2=C1C=CC=C2)=C3C4=CN(C5CCN(CC6=NC=CC=C6)CC5)C7=C4C=CC=C7)NC3=O	-4.803	Poor	97.362	-4.803	High	Moderate	Yes	Yes (I & II)	-2.736	Moderate	0.668	High (Tissues)	-0.571	Partially cross BBB	0.121	Unbound	-1.849	High	CYP2C19/CYP2C9/CYP3A4	Yes	Yes	No	1.054	High	2.652	1.55	0.286	Mutagenic risk	-1.603	0.227	Low	No	Yes	Yes
Galunisertib	C22H19N5O	CC1=CC=CC(C2=NN3C(CCC3)=C2C4=CC=NC5=C4C=C(C=C5)C(N)=O)=N1	1.164	High	99.443	-3.083	High	High	Yes	Yes (I & II)	-2.738	Moderate	0.52	High (Tissues)	-0.65	Partially cross BBB	0.295	Unbound	-2.089	Moderate	CYP1A2/CYP2C19/CYP3A4	Yes	Yes	No	0.43	Moderate	2.632	0.749	0.289	No	2.213	0.125	Low	No	Yes	Yes
Idelalisib	C22H18FN7O	O=C1N(C2=CC=CC=C2)C([C@@H](NC3=C4N=CNC4=NC=N3)CC)=NC5=C1C(F)=CC=C5	-0.266	Poor	92.988	-2.936	High	High	Yes	Yes (II)	-2.735	Moderate	-0.216	Poor (Plasma)	-2.128	Do not cross BBB	0.141	Unbound	-3.348	Poor	CYP1A2/CYP2C19/CYP2C9/CYP3A4	Yes	Yes	Yes	0.558	High	2.425	2.924	0.285	No	2.209	0.41	Low	No	No	Yes
Miransertib	C27H24N6	NC1=NC=CC=C1C2=NC3=CC=C(C4=CC=CC=C4)N=C3N2C5=CC=C(C6(N)CCC6)C=C5	0.267	Moderate	100	-2.892	High	High	Yes	Yes (I & II)	-2.735	Moderate	-2.735	Poor (Plasma)	-0.704	Partially cross BBB	0.316	Unbound	-1.943	High	CYP1A2/CYP2C19/CYP2C9/CYP3A4	Yes	Yes	Yes	0.884	High	2.481	0.573	0.285	Mutagenic risk	-1.958	0.385	Low	No	Yes	Yes
Oglufanide	C16H19N3O5	O=C(O)[C@H](CC1=CNC2=CC=CC=C12)NC([C@H](CCC(O)=O)N)=O	-0.689	Poor	25.847	-2.892	Moderate	High	Yes	No	-2.735	Moderate	-0.024	Moderate	-1.284	Do not cross BBB	0.624	Unbound	-3.586	Poor	No	No	Yes	No	0.556	High	2.473	2.722	0.285	No	1.182	0.513	High	No	Yes	No
Olcegepant (hydrochloride)	C38H47Br2N9O5.HCl	O=C1N(CC2=C(N1)C=CC=C2)C3CCN(C(N[C@@H](C(N[C@H](C(N4CCN(C5=CC=NC=C5)CC4)=O)CCCCN)=O)CC6=CC(Br)=C(C(Br)=C6)O)=O)CC3.Cl	0.063	Moderate	57.852	-2.916	Moderate	High	Yes	Yes (I & II)	-2.735	Moderate	0.174	Moderate	0.316	Cross BBB	0.316	Unbound	0.316	High	CYP3A4	Yes	Yes	Yes	0.349	Moderate	2.243	3.041	0.285	No	2.543	0.465	Low	No	No	Yes
Omadacycline (hydrochloride)	C29H40N4O7.HCl	O=C(C1=C(O)[C@@H](N(C)C)[C@@](C[C@@]2([H])C(C(C3=C(O)C(CNCC(C)(C)C)=CC(N(C)C)=C3C2)=O)=C4O)([H])[C@@]4(O)C1=O)N.Cl	-0.271	Poor	43.637	-2.78	Moderate	High	Yes	No	-2.735	Moderate	0.11	Moderate	-1.95	Do not cross BBB	0.578	Unbound	-3.724	Poor	No	No	No	No	0.456	Moderate	2.422	4.092	0.285	No	2.852	0.693	High	No	No	Yes
Panobinostat	C21H23N3O2	O=C(/C=C/C1=CC=C(CNCCC2=C(NC3=C2C=CC=C3)C)C=C1)NO	0.908	High	90.908	-3.349	High	High	Yes	Yes (I & II)	-2.743	Moderate	1.009	High (Tissues)	-0.755	Partially cross BBB	0.228	Unbound	-2.326	Moderate	CYP1A2/CYP2D6/ CYP3A4	Yes	Yes	No	1.266	High	2.527	3.279	0.32	No	-0.4	0.54	High	No	Yes	Yes
Pergolide (mesylate)	C20H30N2O3S2	[H][C@@]1(N(CCC)C[C@H](CSC)C[C@@]12[H])CC3=CNC4=CC=CC2=C43.CS(=O)(O)=O	0.934	High	90.278	-3.377	High	High	Yes	No	-2.735	Moderate	0.711	High (Tissues)	-1.058	Do not cross BBB	0.316	Unbound	-2.15	Moderate	No	No	Yes	No	1.012	High	2.043	0.915	0.288	No	-1.571	-0.164	Low	No	Yes	Yes
Prinomastat (hydrochloride)	C18H22ClN3O5S2	O=C([C@@H]1N(S(=O)(C2=CC=C(OC3=CC=NC=C3)C=C2)=O)CCSC1(C)C)NO.[H]Cl	0.829	Moderate	77.853	-4.298	Moderate	Moderate	Yes	No	-2.872	Moderate	-0.542	Poor (Plasma)	-1.537	Do not cross BBB	0.138	Unbound	-3.15	Poor	CYP2C9/CYP3A4	Yes	Yes	No	-0.265	Poor	3.132	1.785	0.305	No	0.929	0.125	Low	No	Yes	No
Quinacrine (dihydrochloride)	C23H32Cl3N3O	CC(NC1=C(C=C(OC)C=C2)C2=NC3=CC(Cl)=CC=C31)CCCN(CC)CC.Cl.Cl	0.884	Moderate	89.125	-5.949	High	Moderate	Yes	Yes (I & II)	-2.743	Moderate	1.682	High (Tissues)	0.239	Partially cross BBB	0.112	Unbound	-1.344	High	CYP1A2/CYP2D6/CYP3A4	Yes	Yes	Yes	1.597	High	2.453	1.193	0.359	Mutagenic risk	-2.417	0.664	High	No	Yes	Yes
Quisinostat	C21H26N6O2	O=C(C1=CN=C(N2CCC(CNCC3=CN(C)C4=C3C=CC=C4)CC2)N=C1)NO	0.535	Moderate	78.156	-3.62	Moderate	High	Yes	Yes (I & II)	-2.909	Moderate	1.035	High (Tissues)	-0.997	Partially cross BBB	0.365	Unbound	-2.736	Moderate	CYP3A4	Yes	Yes	No	0.762	High	2.803	2.028	0.352	No	0.268	-0.456	Low	No	Yes	Yes
Rifapentine	C47H64N4O12	OC(C1=C(C2=O)C(O[C@@]2(O/C=C/[C@@H]([C@H]([C@@]([C@@H]3C)([H])OC(C)=O)C)OC)C)=C(C)C(O)=C1C(O)=C4NC(/C(C)=C\C=C\[C@@H]([C@@H]([C@@H](C)[C@H]3O)O)C)=O)=C4/C=N/N5CCN(C6CCCC6)CC5	0.524	Moderate	65.27	-3.032	Moderate	High	Yes	Yes (I)	-2.735	Moderate	1.036	High (Tissues)	-2.167	Do not cross BBB	0.166	Unbound	-3.436	Poor	No	No	No	No	-0.431	Poor	2.583	2.158	0.285	No	1.47	0.185	Low	No	Yes	Yes
Sarsasapogenin	C27H44O3	C[C@@H]1[C@]2(OC[C@@H](C)CC2)O[C@@]3([H])C[C@@]4([H])[C@]5([H])CC[C@]6([H])C[C@@H](O)CC[C@]6(C)[C@@]5([H])CC[C@]4(C)[C@]31[H]	1.345	High	98.443	-5.961	High	Moderate	No	Yes (I & II)	-2.892	Moderate	0.27	Moderate	0.229	Partially cross BBB	0	High binding	-2.273	Moderate	No	No	Yes	No	0.322	Moderate	2.544	1.454	0.34	No	-0.729	-0.079	Low	No	No	No
Sodium 4-aminosalicylate (dihydrate)	C7H10NNaO5	O=C(O[Na])C1=C(O)C=C(N)C=C1.O.O	-0.059	Poor	61.839	-1.686	Moderate	High	No	No	-2.845	Moderate	-0.786	Poor (Plasma)	-0.534	Partially cross BBB	0.487	Unbound	-3.474	Poor	No	No	No	No	1.448	High	1.807	2.197	0.17	No	2.091	0.812	High	No	No	No
Sutezolid	C16H20FN3O3S	O=C(O[C@H]1CNC(C)=O)N(C1)C2=CC(F)=C(N3CCSCC3)C=C2	1.148	High	96.486	-4.064	High	Moderate	No	No	-3.91	Poor	-0.17	Poor (Plasma)	-0.392	Partially cross BBB	0.312	Unbound	-3.02	Poor	No	No	Yes	No	0.521	High	2.908	1.495	0.798	No	1.034	0.072	Low	No	Yes	No
Tedizolid	C17H15FN6O3	O=C1O[C@@H](CO)CN1C2=CC=C(C3=CC=C(C4=NN(C)N=N4)N=C3)C(F)=C2	0.095	Moderate	79.809	-3.081	Moderate	High	No	Yes (I)	-2.761	Moderate	-0.494	Poor (Plasma)	-1.373	Do not cross BBB	0.178	Unbound	-3.13	Poor	CYP1A2	Yes	Yes	No	-0.164	Poor	2.512	0.94	0.288	No	1.181	0.066	Low	No	Yes	Yes
Tenofovir alafenamide fumarate	C25H33N6O9P	NC1=NC=NC2=C1N=CN2C[C@@H](C)OC[P@](OC3=CC=CC=C3)(N[C@@H](C)C(OC(C)C)=O)=O.O=C(O)/C=C/C(O)=O	-0.924	Poor	14.727	-2.891	Poor	High	Yes	No	-2.735	Moderate	0.256	Moderate	-2.896	Do not cross BBB	0.421	Unbound	-4.157	Poor	No	No	No	No	-0.154	Poor	2.442	2.635	0.285	No	-1.771	0.513	High	No	Yes	No
Tucidinostat	C22H19FN4O2	O=C(C1=CC=C(CNC(/C=C/C2=CN=CC=C2)=O)C=C1)NC(C=CC(F)=C3)=C3N	0.558	Moderate	81.523	-4.001	High	Moderate	Yes	Yes (I & II)	-2.741	Moderate	0.118	Moderate	-1.078	Do not cross BBB	0.027	High binding	-2.357	Moderate	CYP1A2/CYP2C19 /CYP2C9/CYP3A4	Yes	Yes	No	0.137	Moderate	2.502	1.942	0.352	Mutagenic risk	0.549	-0.006	Low	No	Yes	Yes
Visomitin	C36H42BrO2P	O=C(C(CCCCCCCCCC[P+](C1=CC=CC=C1)(C2=CC=CC=C2)C3=CC=CC=C3)=C4)C(C)=C(C)C4=O.[Br-]	0.981	High	100	-5.166	High	Moderate	Yes	Yes (I & II)	-2.735	Moderate	-0.546	Poor (Plasma)	-0.755	Partially cross BBB	0.233	Unbound	-1.221	High	No	No	Yes	No	-0.918	Poor	3.807	1.511	0.285	No	-1.597	0.438	Low	No	No	Yes
