# Supplementary material for: Host–Pathogen Dual Targeting With Repurposed Drugs Identifies a Synergistic Therapy for Intracellular Staphylococcus aureus
Source: Microbiologyopen. 2026 May 28;15(3):e70317. doi: 10.1002/mbo3.70317 (PMC13239213; doi:10.1002/mbo3.70317)
Supplement: Supplementary file 5 — Supporting File 5 [file MBO3-15-e70317-s001.xlsx]

## Sheet: Host response
Gene	Regulation	Type	Pathway	Description
ABCG4	Upregulated	ATP-binding cassette sub-family G member 4	Lipid metabolism / cholesterol transport Apoptosis / cell death regulation	ATP-dependent transporter of the ATP-binding cassette (ABC) family that may be involved in the cellular efflux of sterols, in particular cholesterol and desmosterol (a cholesterol precursor), to high-density lipoprotein (HDL). Induces apoptosis in various cells.
AGTR1	Downregulated	Type-1 angiotensin II receptor	GPCR Calcium signaling MAPK Inflammation	The activated receptor in turn couples to G-alpha proteins G(q) (GNAQ, GNA11, GNA14 or GNA15) and thus activates phospholipase C and increases the cytosolic Ca2+ concentrations, which in turn triggers cellular responses such as stimulation of protein kinase C.
ASCC3	Upregulated	Activating signal cointegrator 1 complex subunit 3	DNA damage response Translational stress	ATPase involved both in DNA repair and rescue of stalled ribosomes
ATAD2	Downregulated	ATPase family AAA domain-containing protein 2	Cell cycle progression	Transcriptional coactivator of the nuclear receptor ESR1 required to induce the expression of a subset of estradiol target genes, such as CCND1, MYC and E2F1. May play a role in the recruitment or occupancy of CREBBP at some ESR1 target gene promoters. May be required for histone hyperacetylation. Involved in the estrogen-induced cell proliferation and cell cycle progression of breast cancer cell…
ATF3	Upregulated	Cyclic AMP-dependent transcription factor ATF-3	Transcription repressor Inflammation Immune response	Binds the cAMP response element (CRE) a sequence present in many viral and cellular promoters. Represses transcription from promoters with ATF sites. It may repress transcription by stabilizing the binding of inhibitory cofactors at the promoter.
ATP1B2	Upregulated	Sodium/potassium-transporting ATPase subunit beta-2	Ion transport Cellular homeostasis	Non-catalytic component of the active enzyme, which catalyzes the hydrolysis of ATP coupled with the exchange of Na+ and K+ ions across the plasma membrane.
AURKA	Downregulated	Aurora kinase A	Cell cycle progression Apoptosis	Mitotic serine/threonine kinase that contributes to the regulation of cell cycle progression. Required for initial activation of CDK1. Phosphorylates numerous target proteins, including ARHGEF2, BORA, BRCA1, CDC25B, DLGP5, HDAC6, KIF2A, LATS2, NDEL1, PARD3, PPP1R2, PLK1, RASSF1, TACC3, p53/TP53 and TPX2.Regulatory component of the p53/TP53 pathway, regulates protein levels of the anti-apoptosis p…
AURKB	Downregulated	Aurora kinase B	Cell cycle progression	Serine/threonine-protein kinase component of the chromosomal passenger complex (CPC), a complex that acts as a key regulator of mitosis. Key regulator of active promoters in resting B- and T-lymphocytes.
BAK1	Upregulated	Bcl-2 homologous antagonist/killer	Apoptosis	Role in the mitochondrial apoptotic process. Upon arrival of cell death signals, promotes mitochondrial outer membrane (MOM) permeabilization by oligomerizing to form pores within the MOM. This releases apoptogenic factors into the cytosol, including cytochrome c, promoting the activation of caspase 9 which in turn processes and activates the effector caspases.
BAX	Upregulated	Apoptosis regulator BAX	Apoptosis	Plays a role in the mitochondrial apoptotic process. Under normal conditions, BAX is largely cytosolic via constant retrotranslocation from mitochondria to the cytosol mediated by BCL2L1/Bcl-xL, which avoids accumulation of toxic BAX levels at the mitochondrial outer membrane (MOM) . Under stress conditions, undergoes a conformation change that causes translocation to the mitochondrion membrane, …
BIRC5	Downregulated	Baculoviral IAP repeat-containing protein 5	Cell cycle progression Apoptosis	Promotes cell proliferation and prevents apoptosis. May counteract a default induction of apoptosis in G2/M phase.The acetylated form represses STAT3 transactivation of target gene promoters. Inhibitor of CASP3 and CASP7.Essential for the maintenance of mitochondrial integrity and function.
BLM	Downregulated	RecQ-like DNA helicase BLM	DNA replication and repair	Participates in DNA replication and repair.
BUB1	Downregulated	Mitotic checkpoint serine/threonine-protein kinase BUB1	Cell cycle progression	Serine/threonine-protein kinase that performs 2 crucial functions during mitosis: it is essential for spindle-assembly checkpoint signaling and for correct chromosome alignment. Has a key role in the assembly of checkpoint proteins at the kinetochore, being required for the subsequent localization of CENPF, BUB1B, CENPE and MAD2L1. Required for the kinetochore localization of PLK1. Required for c…
BUB1B	Downregulated	Mitotic checkpoint serine/threonine-protein kinase BUB1 beta	Cell cycle progression Apoptosis	Required for normal mitosis progression. Required for kinetochore localization of CENPE. Negatively regulates PLK1 activity in interphase cells and suppresses centrosome amplification. Also implicated in triggering apoptosis in polyploid cells that exit aberrantly from mitotic arrest.
CCNB1	Downregulated	G2/mitotic-specific cyclin-B1	Cell cycle progression	Essential for the control of the cell cycle at the G2/M (mitosis) transition.
CDC20	Downregulated	Cell division cycle protein 20 homolog	Cell cycle progression	Involved in the metaphase/anaphase transition of cell cycle. Is regulated by MAD2L1.
CDC45	Downregulated	Cell division control protein 45 homolog	Cell cycle progression	Required for initiation of chromosomal DNA replication.
CDCA8	Downregulated	Borealin	Cell cycle progression	Component of the chromosomal passenger complex (CPC), a complex that acts as a key regulator of mitosis.
CDT1	Downregulated	DNA replication factor Cdt1	Cell cycle progression	Required for both DNA replication and mitosis. Cooperates with CDC6 and the origin recognition complex (ORC) during G1 phase of the cell cycle to promote the loading of the mini-chromosome maintenance (MCM) complex onto DNA to generate pre-replication complexes (pre-RC)
CENPA	Downregulated	Histone H3-like centromeric protein A	Cell cycle progression	May serve as an epigenetic mark that propagates centromere identity through replication and cell division
CENPE	Downregulated	Centromere-associated protein E	Cell cycle progression	Plays an important role in chromosome congression, microtubule-kinetochore conjugation and spindle assembly checkpoint activation.
CENPH	Downregulated	Centromere protein H	Cell cycle progression	Required for chromosome congression and efficiently align the chromosomes on a metaphase plate
CENPI	Downregulated	Centromere protein I	Cell cycle progression	Required for the localization of CENPF, MAD1L1 and MAD2 (MAD2L1 or MAD2L2) to kinetochores. Involved in the response of gonadal tissues to follicle-stimulating hormone.
CHD1L	Downregulated	Chromodomain-helicase-DNA-binding protein 1-like	DNA damage response Chromatin remodeling	ATP-dependent chromatin remodeler that mediates chromatin-remodeling following DNA damage
DDIT3	Upregulated	DDIT3 upstream open reading frame protein	Integrated stress response Unfolded protein response	Product of the upstream open reading frame (uORF) of DDIT3/CHOP that is specifically produced in absence of stress, thereby preventing translation of downstream stress effector DDIT3/CHOP.
DLGAP5	Downregulated	Disks large-associated protein 5	Cell cycle progression	Cell cycle regulator. Mitotic phosphoprotein regulated by the ubiquitin-proteasome pathway. Key regulator of adherens junction integrity and differentiation that may be involved in CDH1-mediated adhesion and signaling in epithelial cells.
DQX1	Upregulated	ATP-dependent RNA helicase homolog DQX1	RNA metabolism	Involved in RNA metabolism
ERCC6L	Downregulated	DNA excision repair protein ERCC-6-like	DNA damage repair	Functions as ATP-dependent DNA translocase.Can promote Holliday junction branch migration (in vitro).
FLYWCH1	Upregulated	FLYWCH-type zinc finger-containing protein 1	Wnt/beta-Catenin Signaling DNA damage response	Transcription cofactor. Negatively regulates transcription activation by catenin beta-1 CTNNB1. May play a role in DNA-damage response signaling.
GABBR2	Upregulated	Gamma-aminobutyric acid type B receptor subunit 2	GABA_B receptor signaling pathway	Component of a heterodimeric G-protein coupled receptor for GABA, formed by GABBR1 and GABBR2. GABBR2 mediates coupling to G proteins. Signaling inhibits adenylate cyclase, stimulates phospholipase A2, activates potassium channels, inactivates voltage-dependent calcium-channels and modulates inositol phospholipid hydrolysis.
GADD45A	Upregulated	Growth arrest and DNA damage-inducible protein GADD45 alpha	p38 MAPK Signaling DNA damage response	Regulator of p38 MAPKs. Stimulates DNA excision repair in vitro and inhibits entry of cells into S phase
GINS1	Downregulated	DNA replication complex GINS protein PSF1	DNA replication	GINS complex, a complex that plays an essential role in the initiation of DNA replication, and progression of DNA replication forks.
GINS2	Downregulated	DNA replication complex GINS protein PSF2	DNA replication	GINS complex, a complex that plays an essential role in the initiation of DNA replication, and progression of DNA replication forks.
HJURP	Downregulated	Holliday junction recognition protein	Chromatin mainenance DNA repair	Centromeric protein that plays a central role in the incorporation and maintenance of histone H3-like variant CENPA at centromeres. Acts as a specific chaperone for CENPA and is required for the incorporation of newly synthesized CENPA molecules into nucleosomes at replicated centromeres. Prevents CENPA-H4 tetramerization and prevents premature DNA binding by the CENPA-H4 tetramer. Directly binds…
HMGA2	Downregulated	High mobility group protein HMGI-C	Cell cycle progression	Functions as a transcriptional regulator. Functions in cell cycle regulation through CCNA2. Plays an important role in chromosome condensation during the meiotic G2/M transition of spermatocytes. Plays a role in postnatal myogenesis, is involved in satellite cell activation (By similarity). Positively regulates IGF2 expression through PLAG1 and in a PLAG1-independent manner.
HMGB2	Downregulated	High mobility group protein B2	Immune response Wnt/beta-Catenin Pathway Inflammation Redox-sensitive signaling	May act in a redox sensitive manner. Proposed to be involved in the innate immune response to nucleic acids by acting as a promiscuous immunogenic DNA/RNA sensor which cooperates with subsequent discriminative sensing by specific pattern recognition receptors (By similarity).In the extracellular compartment acts as a chemokine. Promotes proliferation and migration of endothelial cells implicating…
HOXA11	Upregulated	Homeobox protein Hox-A11	Epigenetic reprogramming	Sequence-specific transcription factor which is part of a developmental regulatory system that provides cells with specific positional identities on the anterior-posterior axis.
IL12A	Upregulated	Interleukin-12 subunit alpha	Immune response IL12-signaling JAK-STAT Signaling Pathway	IL-12 is primarily produced by professional antigen-presenting cells (APCs) such as B-cells and dendritic cells (DCs) as well as macrophages and granulocytes and regulates T-cell and natural killer-cell responses, induces the production of interferon-gamma (IFN-gamma), favors the differentiation of T-helper 1 (Th1) cells and is an important link between innate resistance and adaptive immunity. Bi…
INCENP	Downregulated	Inner centromere protein	Cell cycle progression	Component of the chromosomal passenger complex (CPC), a complex that acts as a key regulator of mitosis. The CPC complex has essential functions at the centromere in ensuring correct chromosome alignment and segregation and is required for chromatin-induced microtubule stabilization and spindle assembly. Acts as a scaffold regulating CPC localization and activity. The C-terminus associates with A…
KCNB1	Upregulated	Potassium voltage-gated channel subfamily B member 1	Voltage-Gated Potassium Channel Signaling Exocytosis and Vesicle Trafficking Apoptosis	Voltage-gated potassium channel that mediates transmembrane potassium transport in excitable membranes, primarily in the brain, but also in the pancreas and cardiovascular system. Plays also a role in the regulation of exocytosis independently of its electrical function.Contributes to the regulation of glucose-induced action potential amplitude and duration in pancreatic beta cells, hence limitin…
KIF2C	Downregulated	Kinesin-like protein KIF2C	Cell cycle progression	In complex with KIF18B, constitutes the major microtubule plus-end depolymerizing activity in mitotic cells. Regulates the turnover of microtubules at the kinetochore and functions in chromosome segregation during mitosis. Plays a role in chromosome congression and is required for the lateral to end-on conversion of the chromosome-microtubule attachment.
KNL1	Downregulated	Outer kinetochore KNL1 complex subunit KNL1	Cell cycle progression	Links spindle microtubules to chromosomes to ensure accurate segregation during mitosis and meiosis.Serves as a docking platform for spindle assembly checkpoint (SAC) proteins like MAD2L1, BUB1, and BUB1B, delaying anaphase until proper chromosome alignment.Recruits the NDC80 complex in coordination with CENPK to stabilize microtubule attachments.Binds either microtubules or PP1 phosphatase, favo…
KNSTRN	Downregulated	Small kinetochore-associated protein	Cell cycle progression	This gene encodes an essential mitotic spindle component required for accurate chromosome segregation and progression from metaphase to anaphase. It promotes chromosome alignment, sister chromatid segregation timing, and maintains spindle pole structure. The astrin (SPAG5)-kinastrin (SKAP) complex, which it forms part of, stabilizes microtubule-kinetochore attachments and regulates kinetochore os…
KNTC1	Downregulated	Kinetochore-associated protein 1	Cell cycle progression	Essential component of the mitotic checkpoint, which prevents cells from prematurely exiting mitosis. Required for the assembly of the dynein-dynactin and MAD1-MAD2 complexes onto kinetochores. Its function related to the spindle assembly machinery is proposed to depend on its association in the mitotic RZZ complex
MAD2L1	Downregulated	Mitotic spindle assembly checkpoint protein MAD2A	Cell cycle progression	Component of the spindle-assembly checkpoint that prevents the onset of anaphase until all chromosomes are properly aligned at the metaphase plate. In the closed conformation (C-MAD2) forms a heterotetrameric complex with MAD1L1 at unattached kinetochores during prometaphase, the complex recruits open conformation molecules of MAD2L1 (O-MAD2) and then promotes the conversion of O-MAD2 to C-MAD2. …
MCM2	Downregulated	DNA replication licensing factor MCM2	DNA replication	Acts as a component of the MCM2-7 complex (MCM complex) which is the replicative helicase essential for 'once per cell cycle' DNA replication initiation and elongation in eukaryotic cells. Core component of CDC45-MCM-GINS (CMG) helicase, the molecular machine that unwinds template DNA during replication, and around which the replisome is built. The active ATPase sites in the MCM2-7 ring are forme…
MCM3	Downregulated	DNA replication licensing factor MCM3	DNA replication	This gene encodes a component of the MCM2-7 helicase complex, a replicative helicase essential for initiating and elongating DNA replication once per cell cycle in eukaryotes. It forms part of the CDC45-MCM-GINS (CMG) helicase complex, which unwinds the DNA template and serves as the core of the replisome. The helicase activity depends on ATPase sites formed at interfaces of neighboring subunits,…
MCM4	Downregulated	DNA replication licensing factor MCM4	DNA replication	This gene encodes a subunit of the MCM2-7 complex, the replicative helicase essential for DNA replication initiation and elongation in eukaryotic cells. It is a core component of the CDC45-MCM-GINS (CMG) helicase complex, which unwinds DNA to allow replication fork progression. The helicase activity is driven by ATPase sites formed at interfaces between adjacent MCM subunits, relying on conserved…
MCM5	Downregulated	DNA replication licensing factor MCM5	DNA replication	This gene encodes a subunit of the MCM2-7 complex, a replicative helicase essential for the initiation and elongation phases of DNA replication in eukaryotic cells. It is part of the CDC45-MCM-GINS (CMG) helicase complex, the molecular machine responsible for unwinding template DNA during replication, forming the core of the replisome. The helicase activity depends on ATPase sites formed between …
MCM6	Downregulated	DNA replication licensing factor MCM6	DNA replication	This gene encodes a subunit of the MCM2-7 complex, the essential replicative helicase in eukaryotic DNA replication, responsible for initiation and elongation once per cell cycle. It is a core part of the CDC45-MCM-GINS (CMG) helicase complex, the molecular machine that unwinds template DNA during replication and forms the replisome core. The helicase activity relies on ATPase sites formed at int…
MCM7	Downregulated	DNA replication licensing factor MCM7	DNA replication	This gene encodes a subunit of the MCM2-7 complex, the replicative helicase essential for DNA replication initiation and elongation once per cell cycle in eukaryotic cells. It forms a core part of the CDC45-MCM-GINS (CMG) helicase complex, which unwinds DNA during replication and serves as the replisome’s foundation. ATPase activity arises from interaction surfaces between neighboring subunits, i…
MIS18BP1	Downregulated	Mis18-binding protein 1	Cell cycle progression	Required for recruitment of CENPA to centromeres and normal chromosome segregation during mitosis.
MYC	Downregulated	Myc proto-oncogene protein	Metabolic reprogramming Cell cycle progression	This transcription factor binds DNA both non-specifically and specifically to the core motif 5'-CAC[GA]TG-3'. It activates transcription of growth-related genes, including VEGFA, promoting angiogenesis. It also regulates somatic cell reprogramming and embryonic stem cell self-renewal. Working with TAF6L, it facilitates RNA polymerase II pause release to activate gene expression. It positively reg…
NCAPD2	Downregulated	Condensin complex subunit 1	Cell cycle progression	This gene encodes a regulatory subunit of the condensin complex, which is essential for converting interphase chromatin into condensed mitotic chromosomes. The complex introduces positive supercoils into DNA and helps convert nicked DNA into knotted forms with the help of topoisomerases. It likely targets DNA via its C-terminal domain. It promotes the resolution of double-strand DNA catenanes bet…
NCAPG	Downregulated	Condensin complex subunit 3	Cell cycle progression	Regulatory subunit of the condensin complex, a complex required for conversion of interphase chromatin into mitotic-like condense chromosomes. The condensin complex probably introduces positive supercoils into relaxed DNA in the presence of type I topoisomerases and converts nicked DNA into positive knotted forms in the presence of type II topoisomerases.
NDC80	Downregulated	Kinetochore protein NDC80 homolog	Cell cycle progression	This protein is a key component of the NDC80 complex, which is essential for chromosome segregation and spindle checkpoint function during mitosis. It maintains kinetochore integrity and organizes stable microtubule-binding sites on the outer kinetochore plate. The NDC80 complex works synergistically with the SKA1 complex to increase microtubule binding affinity and supports tracking of depolymer…
NKX2-5	Upregulated	Homeobox protein Nkx-2.5	Transcriptional Regulation of NPPA/ANF Hypoxia	This transcription factor is essential for heart and spleen development. In the heart, it acts as a transcriptional activator of NPPA/ANF in cooperation with GATA4, and may also work with TBX2 to repress NPPA/ANF expression in the atrioventricular canal. It binds specifically to the NPPA promoter. Together with PBX1, it regulates spleen development by repressing CDKN2B. Additionally, it positivel…
NR4A1	Upregulated	Nuclear receptor subfamily 4immunitygroup A member 1	NF-κB signaling Inflammation Energy homeostasis Metabolic reprogramming	Participates in energy homeostasis by sequestrating the kinase STK11 in the nucleus, thereby attenuating cytoplasmic AMPK activation. Regulates the inflammatory response in macrophages by regulating metabolic adaptations during inflammation, including repressing the transcription of genes involved in the citric acid cycle (TCA). Inhibits NF-kappa-B signaling by binding to low-affinity NF-kappa-B …
NUF2	Downregulated	Kinetochore protein Nuf2	Cell cycle progression	This protein is a core component of the NDC80 complex, which is essential for proper chromosome segregation and spindle checkpoint activity during mitosis. It plays a critical role in maintaining kinetochore structure, particularly the outer kinetochore, and supports the formation of stable microtubule-binding sites. Additionally, it works synergistically with the SKA1 complex to enhance microtub…
NUPR1	Upregulated	Nuclear protein 1	Cell cycle progression Apoptosis Autophagy DNA damage response ER stress response Inflammation	This protein is a transcription regulator that translates cellular stress signals into gene expression programs, enhancing cell survival under environmental stress. It regulates multiple pathways including cell cycle, apoptosis, autophagy, DNA repair, inflammation and differentiation.It can act as both a transcriptional activator and repressor depending on context, interacting with factors like T…
PCNA	Upregulated	Proliferating cell nuclear antigen	DNA Replication DNA damage response Post-replication repair signaling PCNA-dependent repair Homologous recombination repair Base excision repair Transletion synthesis	This protein is PCNA (Proliferating Cell Nuclear Antigen), a crucial auxiliary factor for DNA polymerase δ and ε, which significantly enhances the polymerase processivity during leading-strand elongation in eukaryotic DNA replication. Stimulates exonuclease and phosphodiesterase activity, coordinates DNA replication and repair, recruits DNA damage response proteins, regulates transletion synthesi…
PIF1	Downregulated	ATP-dependent DNA helicase PIF1	DNA replication DNA repair Cell cycle progression	DNA-dependent ATPase and 5'-3' DNA helicase required for the maintenance of both mitochondrial and nuclear genome stability. Efficiently unwinds G-quadruplex (G4) DNA structures and forked RNA-DNA hybrids. Resolves G4 structures, preventing replication pausing and double-strand breaks (DSBs) at G4 motifs. Involved in the maintenance of telomeric DNA. Inhibits telomere elongation, de novo telomere…
PLK1	Downregulated	Serine/threonine-protein kinase PLK1	Cell cycle progression Transcriptional regulation Heat shock response	PLK1 is a serine/threonine kinase essential for regulating multiple stages of mitosis. It controls centrosome maturation, spindle assembly, chromosome cohesion, kinetochore function, and cytokinesis. It activates the CDK1/cyclin B complex for mitotic entry, promotes mitotic progression, and ensures proper mitotic exit. PLK1 does this by phosphorylating a wide array of substrates involved in the c…
PLK3	Upregulated	Serine/threonine-protein kinase PLK3	Cell cycle progression DNA damage response Stress response Hypoxia Apoptosis	Serine/threonine-protein kinase involved in cell cycle regulation, response to stress and Golgi disassembly. Polo-like kinases act by binding and phosphorylating proteins that are already phosphorylated on a specific motif recognized by the POLO box domains. Phosphorylates ATF2, BCL2L1, CDC25A, CDC25C, CHEK2, HIF1A, JUN, p53/TP53, p73/TP73, PTEN, TOP2A and VRK1. Involved in cell cycle regulation:…
PRIM1	Downregulated	DNA primase small subunit	Cell cycle progression DNA replication	PRIM1 is a catalytic subunit of the DNA primase complex, part of the DNA polymerase alpha-primase complex (the primosome). It plays a critical role in initiating DNA replication during the S phase of the cell cycle.Initiates DNA synthesis by generating short RNA primers (~9 nucleotides) on both the leading and lagging strands. Interacts with MCM10 and WDHD1 for recruitment to replication forks.
RCC2	Upregulated	Protein RCC2	Cell cycle progression Ral signaling pathway Ras signaling pathway	This protein is a multifunctional regulator of small GTPases, particularly RALA and RAC1, and plays a critical role in coordinating cell cycle progression, cytoskeletal organization, and cell migration. It functions as a guanine nucleotide exchange factor (GEF) for RALA, promoting its activation, while simultaneously inhibiting RAC1 activity to suppress actin cytoskeleton remodeling and membrane …
SLC51B	Upregulated	Organic solute transporter subunit beta	Lipid homeostasis Sterol hormone biosynthesis Prostaglandin transport	SLC51B encodes the beta subunit (OSTβ) of the OSTα/OSTβ transporter complex, which is essential for the export of bile acids from intestinal epithelial cells (enterocytes) into the portal bloodstream. This heterodimer facilitates the transport of major bile acid species like taurocholate, with a preference for taurine-conjugated over glycine-conjugated forms. It also plays a role in the enterohep…
SNX2	Upregulated	Sorting nexin-2	Endosome-to-Golgi retrograde transport Protein recycling Vesicle-mediated transport Regulation of small GTPase mediated signaling	he described protein is involved in multiple stages of intracellular membrane trafficking, particularly through its role in the retromer SNX-BAR subcomplex, which facilitates retrograde transport of cargo proteins from endosomes to the trans-Golgi network (TGN) and supports endosome-to-plasma membrane recycling. It binds selectively to membranes enriched in phosphatidylinositol 3-phosphate (PI3P)…
SYCP2	Downregulated	Synaptonemal complex protein 2	Cell cycle progression	Major component of the axial/lateral elements of synaptonemal complexes (SCS) during meiotic prophase. Plays a role in the assembly of synaptonemal complexes. Required for normal meiotic chromosome synapsis during oocyte and spermatocyte development and for normal male and female fertility. Required for insertion of SYCP3 into synaptonemal complexes. May be involved in the organization of chromat…
TAF3	Upregulated	Transcription initiation factor TFIID subunit 3	Transcription regulator	The TFIID complex is a crucial basal transcription factor that initiates RNA polymerase II-dependent transcription by recognizing and binding gene promoters through its TATA-box-binding protein (TBP) subunit. Composed of TBP and multiple TBP-associated factors (TAFs), including TAF3, the complex facilitates the assembly of the pre-initiation complex (PIC). Structurally, TFIID is divided into thre…
TERT	Downregulated	Telomerase reverse transcriptase	DNA replication Cellular senescence Cell cycle progression Antiapoptotic Wnt signaling	Telomerase is a ribonucleoprotein enzyme essential for the replication of chromosome termini in most eukaryotes. Active in progenitor and cancer cells. Inactive, or very low activity, in normal somatic cells. Catalytic component of the teleromerase holoenzyme complex whose main activity is the elongation of telomeres by acting as a reverse transcriptase that adds simple sequence repeats to chromo…
TOP2A	Downregulated	DNA topoisomerase 2-alpha	DNA replication Cell cycle progression DNA Double-Strand Break Repair	Key decatenating enzyme that alters DNA topology by binding to two double-stranded DNA molecules, generating a double-stranded break in one of the strands, passing the intact strand through the broken strand, and religating the broken strand. May play a role in regulating the period length of BMAL1 transcriptional oscillation.
TSPYL2	Upregulated	Testis-specific Y-encoded-like protein 2	Regulation of cell proliferation Cell cycle arrest p53 signaling Transcriptional regulation	Part of the CASK/TBR1/TSPYL2 transcriptional complex which modulates gene expression in response to neuronal synaptic activity, probably by facilitating nucleosome assembly. May inhibit cell proliferation by inducing p53-dependent CDKN1A expression.
TTK	Downregulated	Dual specificity protein kinase TTK	Cell cycle progression Aurora B signaling	This protein is a key regulator of the mitotic spindle assembly checkpoint (SAC), ensuring chromosomes are properly aligned and attached to spindle microtubules before anaphase proceeds. It phosphorylates several critical substrates, including MAD1L1 to activate the checkpoint, CDCA8/Borealin to enhance AURKB activity at kinetochores, and SKA3 to regulate microtubule-kinetochore interactions by d…
TUBB2B	Downregulated	Tubulin beta-2B chain	Cytoskeleton-dependent intracellular transport Microtubule cytoskeleton organization Regulation of microtubule polymerization or depolymerization Tubulin folding and assembly	Tubulin is the fundamental building block of microtubules, which are cylindrical structures formed by linear protofilaments of alpha- and beta-tubulin heterodimers. Microtubules elongate by adding GTP-bound tubulin dimers at their growing ends, creating a stabilizing cap, while the incorporated tubulin further along the microtubule exists in a GDP-bound state due to the intrinsic GTPase activity …
UGT1A6	Upregulated	UDP-glucuronosyltransferase 1A6	Cytochrome P450 Glucuronidation Arachidonic acid metabolism Cellular detoxification of phenolic compounds	This protein is a UDP-glucuronosyltransferase (UGT) enzyme involved in phase II biotransformation, where it catalyzes the conjugation of lipophilic substances with glucuronic acid, making them more water-soluble and easier to eliminate from the body. It plays a crucial role in the detoxification and excretion of drugs, xenobiotics, and endogenous compounds, including arachidonic acid (AA) and its…
UGT1A7	Upregulated	UDP-glucuronosyltransferase 1A7	Cytochrome P450 Glucuronidation Estrogen metabolism Arachidonic acid metabolism Isoflavone metabolism Mycophenolate metabolism SN-38 (irinotecan) detoxification Angiotensin II receptor blocker metabolism	This UDP-glucuronosyltransferase (UGT) enzyme catalyzes phase II biotransformation reactions by conjugating lipophilic substrates with glucuronic acid, increasing their water solubility and promoting their excretion in urine or bile. It plays a key role in detoxifying drugs, xenobiotics, and endogenous compounds, including hormones and oxidative stress markers. Specifically, it glucuronidates the…
